# Supplementary material for: Cellcano: supervised cell type identification for single cell ATAC-seq data
Source: Nat Commun. 2023 Apr 3;14:1864. doi: 10.1038/s41467-023-37439-3 (PMC10070275; doi:10.1038/s41467-023-37439-3)
Supplement: Supplementary file 4 — Supplementary Dataset 1 [file 41467_2023_37439_MOESM4_ESM.xlsx]

## Sheet: Human PBMC
TaskName	TaskType	Ref	Target
immunePBMC_genescore_major	Intra-dataset individual prediction	PBMC_Rep1	PBMC_Rep2
AMLPBMC_genescore_major	Intra-dataset individual prediction	PBMC_D10T1	PBMC_D11T1
immunePBMC_to_AMLPBMC_genescore	Inter-dataset individual prediction	PBMC_Rep1	PBMC_D10T1
immunePBMC_to_AMLPBMC_genescore	Inter-dataset individual prediction	PBMC_Rep1	PBMC_D11T1
AMLPBMC_to_immunePBMC_genescore	Inter-dataset individual prediction	PBMC_D10T1	PBMC_Rep1
AMLPBMC_to_immunePBMC_genescore	Inter-dataset individual prediction	PBMC_D10T1	PBMC_Rep2
10XPBMC_to_immunePBMC_genescore	Inter-dataset individual prediction	all	PBMC_Rep1
10XPBMC_to_AMLPBMC_genescore	Inter-dataset individual prediction	all	PBMC_D10T1
immunePBMC_to_10XPBMC_genescore	Inter-dataset individual prediction	PBMC_Rep1	all
AMLPBMC_to_10XPBMC_genescore	Inter-dataset individual prediction	PBMC_D10T1	all
immunePBMC_to_AMLPBMC_genescore	Inter-dataset prediction (combined reference)	all	PBMC_D10T1
immunePBMC_to_AMLPBMC_genescore	Inter-dataset prediction (combined reference)	all	PBMC_D11T1
AMLPBMC_to_immunePBMC_genescore	Inter-dataset prediction (combined reference)	all	PBMC_Rep1
AMLPBMC_to_immunePBMC_genescore	Inter-dataset prediction (combined reference)	all	PBMC_Rep2
immunePBMC_to_10XPBMC_genescore	Inter-dataset prediction (combined reference)	all	all
AMLPBMC_to_10XPBMC_genescore	Inter-dataset prediction (combined reference)	all	all
GreenleafPBMC_to_10XPBMC_genescore	Inter-dataset prediction (combined reference)	all	all
AMLPBMC_to_immunePBMC_genescore	Inter-dataset prediction (combined target)	PBMC_D10T1	all
AMLPBMC_to_immunePBMC_genescore	Inter-dataset prediction (combined target)	PBMC_D11T1	all
immunePBMC_to_AMLPBMC_genescore	Inter-dataset prediction (combined target)	PBMC_Rep1	all
immunePBMC_to_AMLPBMC_genescore	Inter-dataset prediction (combined target)	PBMC_Rep2	all
10XPBMC_to_AMLPBMC_genescore	Inter-dataset prediction (combined target)	all	all
immunePBMC_to_FACSPBMC_genescore	inter-dataset prediction (ground truth)	PBMC_Rep1	all
immunePBMC_to_FACSPBMC_genescore	inter-dataset prediction (ground truth)	PBMC_Rep2	all
AMLPBMC_to_FACSPBMC_genescore	inter-dataset prediction (ground truth)	PBMC_D10T1	all
AMLPBMC_to_FACSPBMC_genescore	inter-dataset prediction (ground truth)	PBMC_D11T1	all
immunePBMC_to_FACSPBMC_genescore	inter-dataset prediction (ground truth)	all	all
AMLPBMC_to_FACSPBMC_genescore	inter-dataset prediction (ground truth)	all	all
10XPBMC_to_FACSPBMC_genescore	inter-dataset prediction (ground truth)	all	all
Note: the TaskName are abbreviations of predictions; "all" in Ref and Target means using all individuals/samples
Abbrv.	Dataset	No. of individuals/samples	Download link
immunePBMC	The Satpathy et al. PBMC dataset	4 individuals	https://www.ncbi.nlm.nih.gov/geo/query/acc.cgi?acc=GSE129785
AMLPBMC	The Granja et al. PBMC dataset	5 samples	https://www.ncbi.nlm.nih.gov/geo/query/acc.cgi?acc=GSE139369
GreenleafPBMC	Combination of the Satpathy et al. PBMC dataset and the Granja et al. PBMC dataset	4 individuals + 5 samples
10XPBMC	The 10X PBMC dataset	1 individual	https://www.10xgenomics.com/resources/datasets/pbmc-from-a-healthy-donor-granulocytes-removed-through-cell-sorting-10-k-1-standard-2-0-0
FACSPBMC	The FACS PBMC dataset	Not applicable	https://www.ncbi.nlm.nih.gov/geo/query/acc.cgi?acc=GSE123578
