# Supplementary material for: Cellcano: supervised cell type identification for single cell ATAC-seq data
Source: Nat Commun. 2023 Apr 3;14:1864. doi: 10.1038/s41467-023-37439-3 (PMC10070275; doi:10.1038/s41467-023-37439-3)
Supplement: Supplementary file 5 — Supplementary Dataset 2 [file 41467_2023_37439_MOESM5_ESM.xlsx]

## Sheet: Mouse Brain
TaskName	TaskType	Ref	Target
dscBrain_genescore_major	Intra-dataset individual prediction	mouse1	mouse2
atlasBrain_genescore_major	Intra-dataset individual prediction	WholeBrainA_62216	WholeBrainA_62816
atlasBrain_genescore_major	Inter-dataset individual prediction	WholeBrainA_62816	WholeBrainA_62216
atlasBrain_genescore_major	Inter-dataset individual prediction	Cerebellum_62216	WholeBrainA_62216
atlasBrain_genescore_major	Inter-dataset individual prediction	PreFrontalCortex_62216	WholeBrainA_62216
atlasBrain_genescore_major	Inter-dataset individual prediction	WholeBrainA_62216	PreFrontalCortex_62216
atlasBrain_genescore_major	Inter-dataset individual prediction	WholeBrainA_62216	Cerebellum_62216
dscBrain_to_atlasBrain_genescore	Inter-dataset individual prediction	mouse1	WholeBrainA_62816
dscBrain_to_atlasBrain_genescore	Inter-dataset individual prediction	mouse1	WholeBrainA_62216
atlasBrain_to_dscBrain_genescore	Inter-dataset individual prediction	WholeBrainA_62816	mouse1
atlasBrain_to_dscBrain_genescore	Inter-dataset individual prediction	WholeBrainA_62816	mouse2
dscBrain_to_atlasBrain_genescore	Inter-dataset individual prediction	mouse1	PreFrontalCortex_62216
dscBrain_to_atlasBrain_genescore	Inter-dataset individual prediction	mouse1	Cerebellum_62216
dscBrain_to_atlasBrain_genescore	Inter-dataset prediction (combined reference)	all	WholeBrainA_62816
dscBrain_to_atlasBrain_genescore	Inter-dataset prediction (combined reference)	all	PreFrontalCortex_62216
atlasBrain_to_dscBrain_genescore	Inter-dataset prediction (combined reference)	all	mouse1
atlasBrain_to_dscBrain_genescore	Inter-dataset prediction (combined reference)	all	mouse2
dscBrain_to_atlasBrain_genescore	Inter-dataset prediction (combined target)	mouse1	all
dscBrain_to_atlasBrain_genescore	Inter-dataset prediction (combined target)	mouse2	all
atlasBrain_to_dscBrain_genescore	Inter-dataset prediction (combined target)	WholeBrainA_62816	all
atlasBrain_to_dscBrain_genescore	Inter-dataset prediction (combined target)	PreFrontalCortex_62216	all
Note: the TaskName are abbreviations of predictions; "all" in Ref and Target means using all individuals/samples
Abbrv.	Dataset	No. of individuals/samples	Download link
dscBrain	The dscATAC-seq Mouse Brain dataset	2 mice	https://www.ncbi.nlm.nih.gov/geo/query/acc.cgi?acc=GSE123581
atlasBrain	The Mouse sci-ATAC-seq Atlas Brain dataset	4 samples	https://atlas.gs.washington.edu/mouse-atac/data/
