# Supplementary material for: Cellcano: supervised cell type identification for single cell ATAC-seq data
Source: Nat Commun. 2023 Apr 3;14:1864. doi: 10.1038/s41467-023-37439-3 (PMC10070275; doi:10.1038/s41467-023-37439-3)
Supplement: Supplementary file 7 — Source data [file 41467_2023_37439_MOESM7_ESM.xlsx]

## Sheet: Figure 2a-c
Figure 2a
Accuracies comparison on Cellcano using genome-wide fixed-size bins and gene scores as input from 29 human PBMCs celltyping tasks
Cellcano Acc using gene scores	Cellcano Acc using fixed-size bins
0.903554	0.894504
0.884793	0.859951
0.812247	0.803102
0.745875	0.433864
0.909777	0.787687
0.900255	0.877584
0.805317	0.766881
0.905088	0.878999
0.862663	0.8044
0.86059	0.819992
0.873365	0.863258
0.895225	0.856319
0.811547	0.807197
0.94778	0.889571
0.836844	0.835695
0.909778	0.875635
0.734198	0.742734
0.863271	0.857526
0.84126	0.866231
0.893995	0.875951
0.829364	0.832406
0.912912	0.90967
0.732469	0.742626
0.911183	0.895516
0.852525	0.832282
0.777822	0.405431
0.874223	0.848331
0.888438	0.866734
0.852519	0.843254
Figure 2b
Accuracies comparison on Cellcano using genome-wide fixed-size bins and gene scores as input from 21 mouse brain celltyping tasks
Cellcano Acc using gene scores	Cellcano Acc using fixed-size bins
0.958451	0.834664
0.875522	0.767385
0.87649	0.850801
0.805795	0.721948
0.825319	0.679614
0.955447	0.708366
0.950985	0.82172
0.885605	0.693324
0.873818	0.733662
0.976615	0.936634
0.954883	0.885012
0.910895	0.801362
0.786641	0.71456
0.91968	0.695758
0.893774	0.739883
0.973448	0.928382
0.953925	0.951609
0.899753	0.741964
0.841141	0.749515
0.970064	0.796777
0.950379	0.729587
Figure 2c
Model training time comparison using the two different inputs (gene scores and genome-wide fixed-size bins) on all 50 celltyping tasks.
Gene Scores Training Time (s)	Fixed-size bin Training Time (s)
124.387	102.728
108.891	88.5622
86.487	74.5626
98.5535	53.5309
126.298	124.477
185.207	204.878
118.745	97.6018
74.7211	116.376
25.0094	28.8566
57.3734	86.4998
57.5677	57.1163
58.6597	69.2827
39.5374	50.722
84.2423	133.985
81.5036	113.058
82.4794	110.101
53.5681	58.9961
107.788	183.157
121.155	130.307
84.6641	82.4649
68.62	76.875
128.711	196.494
76.7071	84.8854
183.368	227.96
107.276	75.1812
102.47	41.9839
87.3585	85.3356
71.2244	64.716
88.8417	90.6911
226.418	694.749
42.3845	66.5517
39.7811	80.2655
39.7303	42.9231
57.9228	99.7206
60.8342	82.9338
41.1079	34.6701
188.738	343.787
209.833	287.097
173.514	289.408
70.0659	123.491
207.169	394.255
177.367	137.858
233.85	346.929
250.703	498.53
210.157	391.595
129.855	208.542
229.819	402.131
132.736	238.446
277.389	330.521
220.087	564.261

## Sheet: Figure 2d-e
Figure 2d
Accuracy gains/losses using different entropy cutoffs on 29 human PBMCs celltyping tasks
Entropy Quantile Cutoffs	0.1	0.2	0.3	0.4	0.5	0.6
	-0.00958487	-0.00336256	0.00219981	0.00700795	-0.00171271	0.00545237
	-0.0146444	-0.00582948	0.00468244	0.00157129	0.00397536	0.0102448
	-0.00528739	0.00102919	-0.00222337	0.00277333	0.000887779	0.00282046
	0.0208353	0.0354954	0.0374753	0.0277175	-0.0411049	-0.0804186
	-0.0158072	-0.00666227	7.85645e-05	0.00672512	0.00672512	0.00894064
	-0.0105276	-0.00312687	0.00135131	0.00578234	0.00399108	0.00252978
	-0.0085871	-0.00524025	-0.00146916	0.000557808	0.00814714	0.00659156
	-0.0496259	-0.0271829	-0.00354063	0.0230141	0.0242134	0.033122
	-0.0441934	-0.0150614	0.00455807	0.0170432	0.023583	0.0140706
	0.0220222	0.0128303	-0.00900038	-0.0074684	-0.0109154	-0.0074684
	-0.0550931	-0.0200159	0.0025763	0.0114943	0.0287356	0.0323028
	-0.00197547	-0.00108092	-0.00175184	0.00227366	0.00048455	0.00205002
	-0.0616755	-0.0255268	0.0130204	0.0203872	0.027754	0.0260408
	-0.0232584	0.0109583	0.00849827	0.0123001	0.00100637	-0.00950464
	-0.0462786	-0.0229159	-0.000702158	0.00848972	0.0299374	0.0314694
	-0.0547632	0.0041239	0.00985053	0.0107149	0.0125518	0.0175221
	0.00135062	-0.00610481	-0.00243112	-0.00210697	0.00124257	0.0080497
	0.0391932	0.0100855	0.00778757	-0.0136602	-0.028214	-0.0151921
	-0.0443916	-0.0402299	0.00733254	-0.000396354	0.0388426	0.0388426
	-0.00710053	-0.00240411	0.000391368	0.0017332	0.00318685	0.00419322
	-0.0112215	-0.00454	0.00162755	0.00231283	0.00488265	0.0069385
	-0.0409688	-0.000234108	0.00538448	0.00862597	0.012948	0.0142446
	-0.00489825	-0.00370971	-0.00306141	0.00104448	0.000504232	0.0101207
	-0.108608	-0.0966144	0.0395282	0.0515217	0.0549793	0.0591932
	-0.0200578	-0.00728548	0.00236799	0.00484323	0.00816007	0.0119719
	-0.0114934	-0.00362211	-0.00144389	0.00365512	0.00424917	0.00865512
	0.0239667	0.00454795	-0.00141727	-0.0106824	-0.00865169	-0.00776325
	0.0259974	0.032978	0.000232686	-0.0132208	-0.0205821	-0.0254051
	-0.0452469	-0.010217	0.00844016	0.0113593	0.0199898	0.0156746
Figure 2e
Accuracy gains/losses using different entropy cutoffs on 21 mouse brain celltyping tasks
Entropy Quantile Cutoffs	0.1	0.2	0.3	0.4	0.5	0.6
	-0.0150104	-0.00131716	-0.000299948	0.00337767	0.00627282	0.00697705
	-0.0586463	-0.0551692	-0.0419564	0.0199351	0.0602689	0.0755679
	-0.0624743	-0.053021	-0.0398685	0.0191122	0.0577476	0.0785039
	-0.0103096	-0.00558296	-0.00188382	0.0040759	0.00428141	0.0094191
	-0.207597	-0.0894301	0.0538087	0.0792917	0.0877175	0.0762091
	-0.0278534	-0.00411803	-0.00275616	0.0112516	0.0114462	0.0120298
	-0.0245875	-0.00680762	-0.00296332	0.00760852	0.0114528	0.0152971
	-0.191238	-0.0977051	0.0646732	0.0712796	0.0827538	0.0702364
	-0.217598	0.0166804	0.0333265	0.0633306	0.060248	0.0440129
	-0.00576515	-0.000192848	0.000142099	0.00254763	0.00297392	0.000294348
	-0.0142405	0.00133088	0.00636163	0.00612207	0.00149059	-0.00106471
	-0.0281453	-0.00907912	-0.0038262	0.0150454	0.0183528	0.0076524
	-0.0175396	0.000240269	0.00504565	0.00456511	0.00360404	0.00408457
	-0.198945	-0.0911567	0.0687877	0.0750464	0.0750464	0.0712216
	-0.026524	-0.0136835	0.00149157	-0.00473411	0.0170558	0.0263943
	-0.0126671	-0.00864773	0.00258823	0.00429341	0.0064858	0.00794738
	-0.0188986	-0.0149858	0.00154383	0.00793207	0.0104075	0.0140009
	-0.13089	-0.109169	-0.082704	0.0824367	0.121132	0.119194
	-0.123471	-0.0794961	-0.0447437	0.0250284	0.107833	0.11485
	-0.00353805	0.000518032	0.00228154	0.00217133	-0.000804603	-0.000628251
	-0.0214304	-0.00908577	0.00643315	0.0143249	0.0141485	-0.00439041

## Sheet: Figure 3a-c
Figure 3a
Accuracy comparisons on seven celltyping tasks using one human PBMCs FACS-sorted dataset as target
Methods	Cellcano	scJoint	ACTINN	Signac	SingleR	Combat peaks + MLP	Combat bins + MLP	LIGER peaks + MLP	EpiAnno	Portal + MLP	Seurat	LIGER bins + MLP	Harmony + MLP
	0.903554	0.92076	0.856793	0.767236	0.823371	0.736353	0.71236	0.733949	0.733666	0.64481	0.636561	0.568351	0.243801
	0.884793	0.897002	0.875412	0.861977	0.707646	0.834119	0.842321	0.754502	0.699349	0.682191	0.671302	0.654851	0.472424
	0.812247	0.803762	0.776233	0.767599	0.702036	0.682332	0.672528	0.717356	0.530829	0.548883	0.580513	0.545677	0.365655
	0.745875	0.661639	0.459649	0.500863	0.561846	0.430188	0.432262	0.337136	0.348449	0.17182	0.126709	0.169762	0.185538
	0.909777	0.871594	0.846894	0.828322	0.817196	0.830536	0.813331	0.826153	0.850853	0.699444	0.605591	0.647356	0.151457
	0.900255	0.902941	0.869284	0.829321	0.820826	0.855756	0.864995	0.77859	0.835486	0.699774	0.685679	0.644716	0.523475
	0.805317	0.799896	0.789384	0.762104	0.728481	0.752993	0.753465	0.707599	0.785896	0.592392	0.580796	0.640615	0.380739
Figure 3b
Accuracy comparisons on 22 more human PBMCs celltyping tasks
Methods	Cellcano	Signac	ACTINN	Combat bins + MLP	Combat peaks + MLP	scJoint	LIGER peaks + MLP	EpiAnno	SingleR	Portal + MLP	LIGER bins + MLP	Seurat	Harmony + MLP
	0.111644	0.105474	0.100337	0.0729257	0.045857	0.0799499	-0.00553922	0.101028	-0.0464849	-0.0432298	-0.117694	-0.116213	-0.288055
	0.0652078	0.0884937	0.0634242	0.0128891	0.0277524	0.040832	-0.0215937	0.0925562	0.050939	-0.193413	-0.00910852	-0.210654	-0.00732493
	0.0176846	0.0331943	-0.00567806	0.0184506	0.0150037	-0.00835903	0.0969646	0.103093	0.066325	-0.0144869	-0.120487	-0.0623613	-0.139343
	0.0404034	0.057103	0.0415925	0.0790479	0.0843986	0.0404034	0.00175893	0.0540776	-0.00299732	-0.0719628	-0.202492	-0.136767	0.0154331
	0.0700435	0.0581515	0.0659062	-0.000402669	0.000827343	0.0834618	0.0531588	-0.0327892	-0.0899699	-0.019412	-0.125058	0.00641831	-0.0703352
	0.0989336	0.100875	0.0656973	0.0480513	0.0471947	0.0792317	0.0842	0.0100917	-0.0266446	-0.0549126	-0.28608	-0.0938024	-0.072836
	0.104133	0.0193773	0.0570575	0.0446455	0.0446455	0.0452046	0.0112116	-0.00303348	-0.0193151	-0.0274779	-0.0635955	-0.0500654	-0.162788
	0.0290939	0.0289611	0.00917817	0.0436477	0.0444137	-0.0796767	0.0367538	0.00956116	-0.0199295	-0.053633	-0.0265122	-0.0635909	0.0417327
	0.110271	0.113372	0.109515	0.0934156	0.0843395	0.103788	0.0405793	0.0559224	0.0104335	-0.0597988	-0.0875676	-0.0528837	-0.521387
	0.0038858	0.0319681	0.023875	0.0199852	0.0214979	0.0468896	0.0353283	0.00377775	-0.0183724	-0.0201012	-0.0856249	0.000104056	-0.0632131
	0.0103232	0.0067083	0.00649329	0.00879126	0.00917426	-0.0184014	0.026026	0.0899862	0.0612616	0.0390479	-0.0183873	-0.0701057	-0.150918
	0.0698385	0.124522	0.119185	0.148316	0.148911	0.128102	0.069244	0.0989705	0.0668658	-0.151921	-0.248869	-0.0651199	-0.508045
	0.0674164	0.0584101	0.0773683	0.0538863	0.0458353	0.0835184	0.0622727	0.00679533	-0.0959516	0.0401325	0.0013312	-0.0056016	-0.395413
	0.0848126	0.0792617	0.0861832	0.080187	0.0717923	0.0995462	0.0176549	0.0282229	-0.0606388	-0.0740018	-0.0476184	-0.0919905	-0.273411
	0.114586	0.121354	0.113613	0.118367	0.117395	-0.0568894	0.017773	-0.0180995	0.0153959	-0.0420865	-0.0114004	-0.0210169	-0.468991
	0.00235305	0.0332437	0.0268803	0.0194249	0.0187766	0.0195329	0.0234227	-0.0196891	8.40035e-05	-0.032547	-0.0205535	-0.0428117	-0.028117
	0.114153	0.121139	0.0991343	0.0932996	0.0969733	0.0757956	-0.00707854	-0.0323622	-0.0165869	-0.0529997	-0.0720164	-0.04079	-0.378661
	0.095112	0.0845369	0.0796664	0.0401615	0.0520427	0.0747159	0.0857555	0.00518689	-0.0483039	0.00397335	-0.0204272	-0.0657791	-0.386641
	0.17993	0.134023	0.0784941	0.100573	0.103692	0.158346	0.0818109	-0.00358338	0.03691	-0.0598722	-0.0841983	-0.179674	-0.546451
	0.029725	0.0356086	0.0337864	0.0317557	0.0308673	-0.0221851	0.0733854	0.0433054	0.0339134	0.0185561	0.0525705	-0.0866603	-0.274628
	0.0722486	0.0430497	0.0530838	-0.000730165	-0.0146913	0.00383894	0.0252884	0.089002	0.0345535	-0.0381715	0.0311073	-0.0485789	-0.25
	0.0761963	0.0514245	0.0286015	0.0654082	0.0666774	0.0146403	0.0377397	0.0796232	-0.0160743	0.00651744	0.0312179	-0.0550386	-0.386934
Figure 3c
Accuracy comparisons on 21 mouse brain celltyping tasks
Methods	Cellcano	Signac	ACTINN	Combat peaks + MLP	Combat bins + MLP	scJoint	Portal + MLP	SingleR	Harmony + MLP	Seurat	LIGER bins + MLP	LIGER peaks + MLP	EpiAnno
	0.0592086	0.0801071	0.0760318	0.0759535	0.0748581	0.067894	-0.0358618	0.0543573	-0.175768	-0.0285066	-0.106676	-0.0368008	-0.104798
	0.0646882	0.163863	0.153701	0.120321	0.12206	0.14779	-0.0573563	-0.0163271	0.108499	-0.185312	-0.206522	-0.266254	-0.14915
	0.0557633	0.15055	0.140432	0.0787801	0.0693268	0.139199	-0.0817213	0.0294583	0.0999474	-0.158376	-0.244894	-0.26374	-0.0147258
	0.115541	0.114629	0.120678	0.0386809	0.0331322	0.118829	0.026145	-0.187788	0.154998	-0.0961321	-0.128808	-0.126637	-0.183267
	0.130239	0.137502	0.0866714	0.0465974	0.0502966	-0.0181375	0.0406377	-0.102807	0.0790676	-0.0107392	-0.106506	-0.135688	-0.197135
	0.184527	0.124787	0.191725	0.0662386	0.0450323	0.183554	0.0518417	-0.349131	0.117211	-0.164695	-0.0181972	-0.0495202	-0.383372
	0.124286	0.144483	0.143508	0.0925707	0.0824794	0.143508	-0.103969	0.0968956	0.124767	-0.194311	-0.339914	-0.302117	-0.0121866
	0.16607	0.134538	0.113914	0.0645403	0.0541092	0.0739284	-0.00813005	-0.074194	-0.0192566	-0.0515932	-0.102277	-0.198179	-0.153471
	0.171115	0.133161	0.133713	0.0848023	0.0743214	-0.0685064	0.0157518	-0.0200066	-0.0360362	-0.0426124	-0.112075	-0.184974	-0.148654
	0.245794	0.175743	0.200576	0.132886	0.137758	0.0486927	0.101584	-0.254617	-0.0897623	-0.0720101	0.0264644	-0.0291368	-0.623973
	0.260964	0.222342	0.113556	0.183187	0.196044	0.256652	0.0658034	-0.204579	-0.405969	-0.0746581	0.0602935	-0.131439	-0.542198
	0.0696877	0.0236209	0.0936177	0.046536	0.0280535	0.0426449	0.0050963	0.0484815	-0.153269	-0.059106	-0.102017	-0.13424	0.090894
	0.154874	0.166984	0.102495	0.0919232	0.0933648	0.0755849	-0.0258086	-0.0666544	-0.111825	-0.0637712	-0.0565631	-0.194478	-0.166126
	0.17889	0.0904055	0.0241609	0.042937	0.0328536	0.0613654	-0.0373829	-0.0585929	0.0721443	-0.0512911	-0.14726	-0.208229	NA
	0.0778051	0.0459457	0.122747	0.0564043	0.047844	0.0237195	0.0254704	0.090451	-0.220833	-0.0194712	-0.13795	-0.112132	NA
	0.14229	0.15365	0.115311	0.0981683	0.102218	0.0775538	0.0295345	0.144239	-0.341161	-0.0192459	-0.0903156	-0.178661	-0.233582
	0.150546	0.159581	0.0920137	0.13761	0.141443	0.143838	-0.0272868	0.133058	-0.247442	-0.0751987	-0.121746	-0.239055	-0.247362
	0.148049	0.114808	0.119178	0.0640422	0.0606338	0.00977499	-0.0124799	0.00524435	-0.0523115	-0.0386929	-0.143837	-0.195298	-0.0791109
	0.118495	0.11171	0.103859	0.0737846	0.065698	-0.152641	-0.019178	0.127144	-0.250014	-0.00746262	-0.0932121	0.0842157	-0.162398
	0.221458	0.158122	0.135795	0.126074	0.12096	0.0757034	0.0849839	-0.268777	0.0181467	-0.0915879	-0.0956559	0.150653	-0.635874
	0.185455	0.197829	0.127633	0.148222	0.142293	-0.488648	0.0728985	0.201326	-0.0920782	0.0321172	-0.156069	0.0968381	-0.467817

## Sheet: Figure 3d-f
Figure 3d-f
t-SNE plots from one of the celltyping tasks using FACS-sorted dataset as target
tSNE1	tSNE2	Ground Truth	First-round Prediction	Second-round Prediction
57.4745	-5.45667	B cells	Monocytes	Monocytes
49.5745	-6.70869	B cells	Monocytes	Monocytes
0.0352451	37.5221	B cells	Monocytes	Monocytes
-50.7469	19.8918	B cells	B cells	B cells
-51.1581	20.4124	B cells	B cells	B cells
-53.441	21.9111	B cells	B cells	B cells
-53.1704	22.1321	B cells	B cells	B cells
-57.0834	25.205	B cells	Monocytes	B cells
-52.3525	20.124	B cells	B cells	B cells
-39.0395	19.2887	B cells	B cells	B cells
-55.0601	21.6909	B cells	B cells	B cells
-34.5816	12.9274	B cells	B cells	B cells
-55.5952	20.224	B cells	B cells	B cells
-54.2178	22.6548	B cells	B cells	B cells
-55.4671	20.8533	B cells	B cells	B cells
-39.766	18.6231	B cells	B cells	B cells
-55.3655	20.8103	B cells	B cells	B cells
59.4419	-5.44648	B cells	Monocytes	Monocytes
-53.913	22.5957	B cells	B cells	B cells
-53.9395	23.4396	B cells	B cells	B cells
-55.1038	23.4335	B cells	B cells	B cells
52.8835	-4.29987	B cells	Monocytes	Monocytes
-53.954	22.5896	B cells	B cells	B cells
-50.3744	21.5009	B cells	B cells	B cells
-55.7033	19.2233	B cells	B cells	B cells
-51.702	37.02	B cells	B cells	B cells
-29.6216	29.5734	B cells	B cells	B cells
-50.7308	19.8659	B cells	B cells	B cells
-50.6934	19.9736	B cells	B cells	B cells
-56.3071	23.444	B cells	B cells	B cells
-57.2134	25.1012	B cells	Monocytes	B cells
-55.3469	20.7944	B cells	B cells	B cells
-55.6756	15.8599	B cells	B cells	B cells
-50.3505	16.3112	B cells	B cells	B cells
-55.7565	25.0248	B cells	B cells	B cells
-37.8321	21.3271	B cells	B cells	B cells
-57.3712	24.653	B cells	B cells	B cells
-55.3255	20.729	B cells	B cells	B cells
-56.9578	25.7031	B cells	B cells	B cells
-57.7081	25.3479	B cells	Monocytes	Monocytes
-53.1349	18.9142	B cells	B cells	B cells
-52.9931	23.4529	B cells	B cells	B cells
58.7615	-5.12849	B cells	Monocytes	Monocytes
-53.4142	20.8949	B cells	B cells	B cells
-43.6598	7.3885	B cells	B cells	B cells
-38.0385	20.3719	B cells	B cells	B cells
-52.5996	20.6854	B cells	B cells	B cells
32.0637	4.24176	B cells	CD8 T cells	CD8 T cells
-57.2992	24.8785	B cells	Monocytes	B cells
-53.797	23.4513	B cells	B cells	B cells
-52.6421	21.9972	B cells	B cells	B cells
-50.6505	21.731	B cells	B cells	B cells
53.6306	-0.876187	B cells	Monocytes	Monocytes
-56.3194	17.4971	B cells	B cells	B cells
-53.8699	22.588	B cells	B cells	B cells
-52.7214	26.8089	B cells	B cells	B cells
-39.4556	19.2702	B cells	B cells	B cells
57.0951	-1.10015	B cells	Monocytes	Monocytes
-37.7147	20.3831	B cells	B cells	B cells
-54.2285	34.2511	B cells	B cells	B cells
-55.3014	23.3647	B cells	B cells	B cells
-57.3023	25.2773	B cells	Monocytes	B cells
55.7175	0.720984	B cells	Monocytes	Monocytes
-53.0726	21.1765	B cells	B cells	B cells
-57.1958	25.1741	B cells	B cells	B cells
-56.8372	24.2516	B cells	Monocytes	B cells
-44.7681	21.3523	B cells	B cells	B cells
-53.8721	22.9945	B cells	B cells	B cells
-37.9346	21.2319	B cells	B cells	B cells
-56.6998	17.6378	B cells	B cells	B cells
-49.598	20.1481	B cells	B cells	B cells
59.2101	-4.14944	B cells	Monocytes	Monocytes
-56.7857	24.7302	B cells	B cells	B cells
-53.0786	23.9491	B cells	B cells	B cells
-45.18	21.4657	B cells	B cells	B cells
-55.101	24.1356	B cells	B cells	B cells
-57.0946	25.4679	B cells	Monocytes	B cells
-56.476	24.5467	B cells	B cells	B cells
-50.5925	24.1549	B cells	B cells	B cells
60.2867	-4.3587	B cells	Monocytes	Monocytes
-50.4402	19.438	B cells	B cells	B cells
-52.1839	23.4764	B cells	B cells	B cells
-45.3945	21.4936	B cells	B cells	B cells
-51.4819	24.727	B cells	B cells	B cells
59.9217	-3.75635	B cells	Monocytes	Monocytes
-48.1528	14.4208	B cells	B cells	B cells
-52.9472	23.7914	B cells	B cells	B cells
-48.0408	23.678	B cells	B cells	B cells
-56.9948	24.5002	B cells	Monocytes	B cells
-52.0165	24.3286	B cells	B cells	B cells
-39.1876	20.7692	B cells	B cells	B cells
-38.3919	22.4975	B cells	B cells	B cells
-53.6853	23.1958	B cells	B cells	B cells
-38.1302	21.0534	B cells	B cells	B cells
-57.0216	16.9392	B cells	Monocytes	B cells
-37.2571	34.1184	B cells	B cells	B cells
-56.881	24.2322	B cells	B cells	B cells
-51.7028	20.4925	B cells	B cells	B cells
-53.7926	22.4745	B cells	B cells	B cells
12.4922	3.39532	B cells	CD8 T cells	CD8 T cells
-38.6804	19.6206	B cells	B cells	B cells
-52.1264	34.6972	B cells	B cells	B cells
-57.1099	25.3476	B cells	B cells	B cells
-55.5915	19.0271	B cells	B cells	B cells
58.9374	0.996319	B cells	Monocytes	Monocytes
-54.7787	25.7182	B cells	B cells	B cells
-51.5147	24.7925	B cells	B cells	B cells
48.7112	-0.752653	B cells	Monocytes	Monocytes
-39.7561	18.5451	B cells	B cells	B cells
-35.1917	28.4418	B cells	B cells	B cells
-50.5188	23.4399	B cells	B cells	B cells
-57.2052	25.1672	B cells	Monocytes	B cells
-52.5203	23.2286	B cells	B cells	B cells
-35.7263	19.164	B cells	B cells	B cells
-56.9559	16.9648	B cells	B cells	B cells
-39.2117	22.7147	B cells	B cells	B cells
-56.0888	18.4255	B cells	B cells	B cells
-51.9613	17.2221	B cells	B cells	B cells
-45.0306	29.7664	B cells	B cells	B cells
-51.3819	20.794	B cells	B cells	B cells
-57.0377	20.0332	B cells	Monocytes	B cells
-56.919	24.5428	B cells	B cells	B cells
-50.351	21.7131	B cells	B cells	B cells
-39.3999	22.173	B cells	B cells	B cells
-50.3641	21.777	B cells	B cells	B cells
-51.6291	20.4055	B cells	B cells	B cells
-53.7916	33.8148	B cells	B cells	B cells
-41.0753	28.6134	B cells	B cells	B cells
-49.6831	26.8922	B cells	B cells	B cells
-52.6232	22.0983	B cells	B cells	B cells
-57.2212	25.2017	B cells	Monocytes	B cells
-47.3906	15.2615	B cells	B cells	B cells
-56.9618	17.1419	B cells	B cells	B cells
-48.6009	23.5194	B cells	B cells	B cells
-49.2107	24.5904	B cells	B cells	B cells
-47.5836	27.0777	B cells	B cells	B cells
60.6094	-2.72369	B cells	Monocytes	Monocytes
-56.5907	23.8693	B cells	Monocytes	B cells
-47.5978	27.0568	B cells	B cells	B cells
-57.2516	25.1609	B cells	B cells	B cells
-53.8586	16.7555	B cells	B cells	B cells
-55.7017	19.6091	B cells	B cells	B cells
-43.5508	23.4516	B cells	B cells	B cells
-48.6779	23.8669	B cells	B cells	B cells
-43.6573	7.37283	B cells	B cells	B cells
-39.3727	19.2546	B cells	B cells	B cells
-51.1195	25.5142	B cells	B cells	B cells
-49.5102	19.0353	B cells	B cells	B cells
-39.9686	17.8656	B cells	B cells	B cells
-47.273	32.8164	B cells	B cells	B cells
-42.5451	22.83	B cells	B cells	B cells
-57.2863	25.2993	B cells	Monocytes	B cells
-52.1973	23.2243	B cells	B cells	B cells
-56.3727	19.7746	B cells	B cells	B cells
-49.9542	28.6343	B cells	B cells	B cells
-46.3976	18.1058	B cells	B cells	B cells
-57.4575	23.8846	B cells	B cells	B cells
-54.669	23.7477	B cells	B cells	B cells
-47.0235	22.2364	B cells	B cells	B cells
-56.9745	24.2543	B cells	B cells	B cells
-55.0044	17.0023	B cells	B cells	B cells
-54.6945	16.8338	B cells	B cells	B cells
-54.0853	34.009	B cells	B cells	B cells
-50.6615	23.1881	B cells	B cells	B cells
60.9473	4.19592	B cells	Monocytes	Monocytes
-39.2507	20.1253	B cells	B cells	B cells
-55.2319	21.0899	B cells	B cells	B cells
-48.6441	19.0793	B cells	B cells	B cells
-56.9197	24.5801	B cells	Monocytes	B cells
-48.2921	20.6279	B cells	B cells	B cells
-49.4907	22.9738	B cells	B cells	B cells
-57.0387	16.8998	B cells	B cells	B cells
-55.6477	20.5938	B cells	B cells	B cells
-46.8644	23.6961	B cells	B cells	B cells
-52.3879	23.0653	B cells	B cells	B cells
-50.9643	19.5589	B cells	B cells	B cells
-55.7416	17.295	B cells	B cells	B cells
-53.9481	23.0714	B cells	B cells	B cells
-51.1044	19.3302	B cells	B cells	B cells
-54.6588	16.5731	B cells	B cells	B cells
-54.4434	20.1808	B cells	B cells	B cells
-46.0268	21.075	B cells	B cells	B cells
-55.607	19.6409	B cells	B cells	B cells
-39.0272	17.3886	B cells	B cells	B cells
-48.5438	26.5803	B cells	B cells	B cells
49.9405	-1.6708	B cells	Monocytes	Monocytes
-35.6116	16.0317	B cells	B cells	B cells
-44.8749	21.7765	B cells	B cells	B cells
-56.592	21.0376	B cells	B cells	B cells
-54.5425	20.2098	B cells	B cells	B cells
-37.3682	16.5026	B cells	B cells	B cells
-50.9845	24.8991	B cells	B cells	B cells
-39.6997	22.0684	B cells	B cells	B cells
-55.9041	17.6622	B cells	B cells	B cells
-53.6149	25.629	B cells	B cells	B cells
-57.5777	25.396	B cells	B cells	B cells
-55.6527	23.3456	B cells	B cells	B cells
-47.151	17.3275	B cells	B cells	B cells
51.7384	-0.676391	B cells	Monocytes	Monocytes
25.66	27.1688	B cells	Monocytes	Monocytes
-54.6963	33.1002	B cells	Monocytes	B cells
-55.9895	23.924	B cells	B cells	B cells
-56.2035	18.5536	B cells	B cells	B cells
-40.2388	20.7268	B cells	B cells	B cells
-49.4976	28.7789	B cells	B cells	B cells
-50.4159	19.5151	B cells	B cells	B cells
54.6355	20.1331	B cells	Monocytes	Monocytes
-52.7161	23.3712	B cells	B cells	B cells
-52.1484	19.9111	B cells	B cells	B cells
-53.0655	23.1666	B cells	B cells	B cells
-56.9405	19.9823	B cells	B cells	B cells
-56.5573	21.0534	B cells	B cells	B cells
-55.9307	19.1228	B cells	B cells	B cells
-47.1432	19.9089	B cells	B cells	B cells
-51.1612	22.8163	B cells	B cells	B cells
-47.4336	14.7672	B cells	B cells	B cells
-53.6612	19.0453	B cells	B cells	B cells
-51.3561	19.9481	B cells	B cells	B cells
-55.2259	17.1475	B cells	B cells	B cells
-41.9406	24.6003	B cells	B cells	B cells
-57.5917	24.483	B cells	Monocytes	Monocytes
-52.2702	28.4713	B cells	B cells	B cells
-47.224	17.6748	B cells	B cells	B cells
-56.8949	17.3156	B cells	B cells	B cells
-39.278	19.9647	B cells	B cells	B cells
-54.5561	16.8386	B cells	B cells	B cells
-39.602	27.9079	B cells	B cells	B cells
-50.19	18.9593	B cells	B cells	B cells
-55.6863	24.9156	B cells	B cells	B cells
-55.2012	16.8831	B cells	B cells	B cells
-55.9849	17.1015	B cells	B cells	B cells
-55.7455	20.8575	B cells	B cells	B cells
-56.2801	24.5706	B cells	B cells	B cells
-57.1165	25.4732	B cells	B cells	B cells
-56.4719	17.9795	B cells	B cells	B cells
-56.6512	23.8929	B cells	B cells	B cells
-50.1878	23.1476	B cells	B cells	B cells
-43.3219	6.46778	B cells	B cells	B cells
-50.4343	24.0077	B cells	B cells	B cells
-53.9343	33.5377	B cells	B cells	B cells
-40.177	19.7272	B cells	B cells	B cells
-42.2892	18.9144	B cells	B cells	B cells
-35.9357	17.2933	B cells	B cells	B cells
-55.8494	17.3892	B cells	B cells	B cells
-56.3077	16.713	B cells	B cells	B cells
-56.5864	26.133	B cells	B cells	B cells
20.6597	46.9399	B cells	Monocytes	Monocytes
-55.9774	22.1051	B cells	B cells	B cells
-52.4294	28.4235	B cells	B cells	B cells
-49.1848	20.2348	B cells	B cells	B cells
-52.3146	23.0353	B cells	B cells	B cells
-54.064	16.7213	B cells	B cells	B cells
-55.9414	16.0798	B cells	B cells	B cells
-56.8384	25.8457	B cells	B cells	B cells
-55.5833	19.8676	B cells	Monocytes	B cells
-51.0333	19.6223	B cells	B cells	B cells
-54.4416	24.1261	B cells	B cells	B cells
-52.3364	28.5461	B cells	B cells	B cells
-43.9035	23.1899	B cells	B cells	B cells
-47.5361	23.1562	B cells	B cells	B cells
-48.9969	21.2271	B cells	B cells	B cells
-52.8033	23.7499	B cells	B cells	B cells
-55.2835	18.4488	B cells	B cells	B cells
-44.6458	25.5131	B cells	B cells	B cells
-50.5276	19.0054	B cells	B cells	B cells
-55.528	16.9354	B cells	B cells	B cells
-56.9939	24.5736	B cells	B cells	B cells
-48.6706	19.4073	B cells	B cells	B cells
-52.7255	19.3774	B cells	B cells	B cells
-36.9958	21.8871	B cells	B cells	B cells
-56.4665	21.0474	B cells	B cells	B cells
42.7848	-39.642	B cells	Monocytes	NK cells
-39.8112	20.0854	B cells	B cells	B cells
-52.9261	21.041	B cells	B cells	B cells
-56.8174	24.3756	B cells	B cells	B cells
-50.0785	21.0912	B cells	B cells	B cells
-55.7248	17.5316	B cells	B cells	B cells
-38.5415	19.6321	B cells	B cells	B cells
-50.2238	23.8804	B cells	B cells	B cells
-43.6723	7.4499	B cells	B cells	B cells
-40.0362	19.8522	B cells	B cells	B cells
-50.5417	26.9321	B cells	B cells	B cells
-50.1508	19.4494	B cells	B cells	B cells
-45.5311	18.1299	B cells	B cells	B cells
-56.3013	25.2691	B cells	Monocytes	B cells
-37.858	22.8537	B cells	B cells	B cells
-55.1131	17.0064	B cells	B cells	B cells
-39.9672	23.5338	B cells	B cells	B cells
-54.6687	16.5345	B cells	B cells	B cells
-56.5952	21.1346	B cells	B cells	B cells
-52.1919	21.4361	B cells	B cells	B cells
-51.566	25.6799	B cells	B cells	B cells
-38.873	24.3526	B cells	B cells	B cells
-52.6442	28.6876	B cells	B cells	B cells
-50.0559	16.7992	B cells	B cells	B cells
-48.9108	23.5158	B cells	B cells	B cells
-36.3368	20.8175	B cells	B cells	B cells
-54.1035	22.9067	B cells	B cells	B cells
-51.2448	24.0804	B cells	B cells	B cells
-57.2299	17.1793	B cells	B cells	B cells
-55.1825	17.9001	B cells	B cells	B cells
-52.7999	21.9091	B cells	B cells	B cells
-41.131	19.9233	B cells	B cells	B cells
-50.4063	19.5344	B cells	B cells	B cells
-53.9824	21.4063	B cells	B cells	B cells
-55.1959	17.7206	B cells	B cells	B cells
-56.8281	16.9389	B cells	B cells	B cells
-52.5217	19.4415	B cells	B cells	B cells
-56.9004	17.8895	B cells	B cells	B cells
-37.0033	22.0871	B cells	B cells	B cells
-51.7918	18.8668	B cells	B cells	B cells
-48.8083	27.6921	B cells	B cells	B cells
-54.3871	16.4819	B cells	B cells	B cells
-53.3782	27.8306	B cells	B cells	B cells
-38.3223	18.6691	B cells	B cells	B cells
-56.6054	18.5933	B cells	B cells	B cells
-55.8302	18.1249	B cells	B cells	B cells
-54.043	23.4024	B cells	B cells	B cells
-56.2708	17.9939	B cells	B cells	B cells
-51.6877	19.1533	B cells	B cells	B cells
-44.9453	33.7257	B cells	B cells	B cells
-55.8538	25.2398	B cells	B cells	B cells
-54.2742	22.3027	B cells	B cells	B cells
-54.808	17.3612	B cells	B cells	B cells
-54.2805	18.6999	B cells	B cells	B cells
-51.9367	16.6914	B cells	B cells	B cells
-51.1966	28.6729	B cells	B cells	B cells
-52.4607	23.2847	B cells	B cells	B cells
-40.8598	18.8967	B cells	B cells	B cells
-52.6456	19.3531	B cells	B cells	B cells
-51.3919	21.2479	B cells	B cells	B cells
16.2869	19.0219	B cells	CD4 T cells	CD4 T cells
-34.657	24.5983	B cells	B cells	B cells
-55.6683	16.3449	B cells	B cells	B cells
-36.8113	17.541	B cells	B cells	B cells
-56.6044	17.1308	B cells	B cells	B cells
-56.1815	17.2253	B cells	B cells	B cells
-51.8469	34.8903	B cells	B cells	B cells
-53.0881	27.0063	B cells	B cells	B cells
-40.9012	29.3387	B cells	B cells	B cells
-52.5377	21.8458	B cells	B cells	B cells
-37.2294	17.1718	B cells	B cells	B cells
-55.4279	20.3026	B cells	B cells	B cells
-54.7815	23.68	B cells	Monocytes	B cells
-50.3768	18.9458	B cells	B cells	B cells
-50.8321	21.5302	B cells	B cells	B cells
60.8908	4.19619	B cells	Monocytes	Monocytes
-53.0005	22.0677	B cells	B cells	B cells
-50.4228	23.9888	B cells	B cells	B cells
-51.3753	24.1279	B cells	B cells	B cells
-52.4916	24.9874	B cells	B cells	B cells
-56.0114	17.2782	B cells	B cells	B cells
-46.7313	28.8563	B cells	B cells	B cells
-56.1638	16.9918	B cells	B cells	B cells
-55.9462	17.5617	B cells	B cells	B cells
-39.3124	20.6595	B cells	B cells	B cells
-56.7601	25.8948	B cells	B cells	B cells
-51.6393	24.4317	B cells	B cells	B cells
-50.5581	18.7352	B cells	B cells	B cells
-50.779	21.3342	B cells	B cells	B cells
61.8649	-3.31383	B cells	Monocytes	Monocytes
-53.9359	27.687	B cells	B cells	B cells
-51.9236	19.0342	B cells	B cells	B cells
-50.723	29.4356	B cells	B cells	B cells
-56.1151	17.3505	B cells	B cells	B cells
-56.4419	18.3251	B cells	B cells	B cells
-52.226	22.2624	B cells	B cells	B cells
-52.3275	33.4795	B cells	B cells	B cells
-46.7101	23.4746	B cells	B cells	B cells
-50.2326	17.4418	B cells	B cells	B cells
-48.1626	18.0267	B cells	B cells	B cells
-57.1973	24.0277	B cells	Monocytes	B cells
-56.3277	18.8649	B cells	B cells	B cells
-49.6712	24.6201	B cells	B cells	B cells
-55.592	17.0546	B cells	B cells	B cells
-56.5304	20.0387	B cells	B cells	B cells
-36.7931	17.7149	B cells	B cells	B cells
-36.8483	17.4567	B cells	B cells	B cells
-54.2226	32.6886	B cells	B cells	B cells
-49.7821	21.2634	B cells	B cells	B cells
-55.6838	17.5204	B cells	B cells	B cells
-51.5008	28.5828	B cells	B cells	B cells
-56.4873	18.6218	B cells	B cells	B cells
-55.277	17.1986	B cells	B cells	B cells
-51.2869	20.0983	B cells	B cells	B cells
-56.6096	23.8143	B cells	B cells	B cells
-50.5397	24.541	B cells	B cells	B cells
-51.0394	21.2445	B cells	B cells	B cells
-54.4195	34.1804	B cells	B cells	B cells
-36.7979	23.844	B cells	B cells	B cells
-55.727	18.4537	B cells	B cells	B cells
-36.8722	16.9214	B cells	B cells	B cells
-48.3826	23.1272	B cells	B cells	B cells
-50.24	20.1059	B cells	B cells	B cells
-49.2031	26.4988	B cells	B cells	B cells
-55.9449	26.3914	B cells	B cells	B cells
-55.4711	16.2201	B cells	B cells	B cells
-50.1848	18.3216	B cells	B cells	B cells
-53.7951	24.2203	B cells	B cells	B cells
-56.9044	25.7892	B cells	B cells	B cells
-42.1924	15.2555	B cells	B cells	B cells
-39.855	20.7137	B cells	B cells	B cells
-53.319	25.4654	B cells	B cells	B cells
-48.7609	22.2702	B cells	B cells	B cells
-50.2516	19.5203	B cells	B cells	B cells
-56.413	16.4665	B cells	B cells	B cells
-54.0428	34.0876	B cells	B cells	B cells
-44.9214	21.1913	B cells	B cells	B cells
-50.2777	19.7359	B cells	B cells	B cells
-49.4656	17.9468	B cells	B cells	B cells
-54.2647	33.4993	B cells	B cells	B cells
-44.6132	19.3458	B cells	B cells	B cells
-54.6365	20.1903	B cells	B cells	B cells
-48.7344	24.6306	B cells	B cells	B cells
-53.9274	24.1427	B cells	B cells	B cells
-48.8239	18.0474	B cells	B cells	B cells
-35.238	17.1081	B cells	B cells	B cells
-50.0682	23.5415	B cells	B cells	B cells
-55.7482	25.2728	B cells	B cells	B cells
-55.5668	18.3088	B cells	B cells	B cells
-56.7095	18.2065	B cells	B cells	B cells
-43.1292	22.1359	B cells	B cells	B cells
-54.0702	27.8364	B cells	B cells	B cells
-50.368	20.3672	B cells	B cells	B cells
-53.2965	24.1451	B cells	B cells	B cells
-47.572	15.2023	B cells	B cells	B cells
-55.5861	24.5139	B cells	B cells	B cells
-56.6089	17.1511	B cells	B cells	B cells
-50.2713	19.1317	B cells	B cells	B cells
-56.3714	24.6827	B cells	B cells	B cells
48.3075	7.85247	B cells	Monocytes	Monocytes
-54.2827	33.5042	B cells	B cells	B cells
-54.4942	18.687	B cells	B cells	B cells
-53.6256	23.615	B cells	B cells	B cells
-50.7204	19.2043	B cells	B cells	B cells
-53.0295	21.2016	B cells	B cells	B cells
-51.8516	25.3735	B cells	B cells	B cells
-50.0181	23.8876	B cells	B cells	B cells
-53.5386	25.3965	B cells	B cells	B cells
-38.0089	21.5407	B cells	B cells	B cells
-55.7841	24.5138	B cells	B cells	B cells
-44.356	18.9434	B cells	B cells	B cells
-49.1792	22.7554	B cells	B cells	B cells
-52.6709	28.9662	B cells	B cells	B cells
-52.6643	19.0939	B cells	B cells	B cells
-51.0272	23.5982	B cells	B cells	B cells
-55.4294	25.5458	B cells	B cells	B cells
-50.9802	25.2733	B cells	B cells	B cells
-52.2774	21.9742	B cells	B cells	B cells
-47.2492	16.2742	B cells	B cells	B cells
-51.6499	22.8533	B cells	B cells	B cells
-51.0368	31.1616	B cells	Monocytes	B cells
-51.1675	27.3317	B cells	B cells	B cells
-37.0715	21.2268	B cells	B cells	B cells
-41.1254	19.066	B cells	B cells	B cells
-47.3423	24.2963	B cells	B cells	B cells
-53.9907	18.9504	B cells	B cells	B cells
15.055	16.8785	B cells	CD4 T cells	CD4 T cells
56.505	0.171897	B cells	Monocytes	Monocytes
-49.845	18.5779	B cells	B cells	B cells
-52.1013	21.4467	B cells	B cells	B cells
-55.2348	25.0601	B cells	B cells	B cells
-38.8802	21.5357	B cells	B cells	B cells
-53.454	25.3198	B cells	B cells	B cells
-51.2859	22.7858	B cells	B cells	B cells
-52.4112	28.8362	B cells	B cells	B cells
-52.0675	20.9454	B cells	B cells	B cells
-54.4275	23.5815	B cells	B cells	B cells
-50.5296	19.1986	B cells	B cells	B cells
-50.5267	16.1869	B cells	B cells	B cells
-50.9402	18.2284	B cells	B cells	B cells
-55.5152	16.5959	B cells	B cells	B cells
-48.9031	19.1499	B cells	B cells	B cells
-54.1353	34.0143	B cells	B cells	B cells
-53.7001	22.8978	B cells	B cells	B cells
-54.1407	33.4782	B cells	B cells	B cells
-54.2905	20.2596	B cells	B cells	B cells
-54.0844	19.4413	B cells	B cells	B cells
-51.2963	20.6462	B cells	B cells	B cells
-53.7379	33.8713	B cells	B cells	B cells
-43.1148	22.0421	B cells	B cells	B cells
-50.295	22.2033	B cells	B cells	B cells
-39.2653	18.4918	B cells	B cells	B cells
-55.9341	17.9194	B cells	B cells	B cells
-39.0135	22.7402	B cells	B cells	B cells
-54.4486	24.1507	B cells	B cells	B cells
-48.3648	17.3637	B cells	B cells	B cells
-50.4536	16.4384	B cells	B cells	B cells
-55.1671	16.7378	B cells	B cells	B cells
-56.9241	24.751	B cells	B cells	B cells
-48.8703	31.3075	B cells	B cells	B cells
-50.6675	23.3618	B cells	B cells	B cells
-55.3138	16.5104	B cells	B cells	B cells
-55.8491	15.1803	B cells	B cells	B cells
-54.8694	20.9722	B cells	B cells	B cells
-53.5639	25.6214	B cells	B cells	B cells
-54.193	33.6646	B cells	B cells	B cells
-56.0853	16.7577	B cells	B cells	B cells
-36.7788	17.375	B cells	B cells	B cells
-51.3027	28.0907	B cells	B cells	B cells
-42.9553	22.1449	B cells	B cells	B cells
-47.8906	23.3278	B cells	B cells	B cells
-39.2632	23.4189	B cells	B cells	B cells
-46.7053	14.0474	B cells	B cells	B cells
-52.3371	21.3988	B cells	B cells	B cells
-48.9531	25.4255	B cells	B cells	B cells
-57.2251	24.3024	B cells	Monocytes	B cells
-47.965	23.3334	B cells	B cells	B cells
-52.5565	27.4305	B cells	B cells	B cells
-53.9566	24.2559	B cells	B cells	B cells
-47.194	18.4127	B cells	B cells	B cells
-50.4408	19.5599	B cells	B cells	B cells
-56.0117	25.8485	B cells	B cells	B cells
-53.001	21.0707	B cells	B cells	B cells
-42.7244	34.3726	B cells	B cells	B cells
-48.9861	20.4618	B cells	B cells	B cells
-51.5669	20.3801	B cells	B cells	B cells
-54.2246	33.8842	B cells	B cells	B cells
-39.4197	18.2585	B cells	B cells	B cells
-51.7566	27.8156	B cells	B cells	B cells
-51.9069	23.7046	B cells	B cells	B cells
-34.8675	22.6179	B cells	B cells	B cells
-39.2431	17.1774	B cells	B cells	B cells
-50.993	29.0536	B cells	B cells	B cells
-39.861	17.8999	B cells	B cells	B cells
-51.1337	17.9301	B cells	B cells	B cells
-56.0237	17.2095	B cells	B cells	B cells
-52.5631	27.9364	B cells	B cells	B cells
-56.1441	18.984	B cells	B cells	B cells
45.2192	5.95472	B cells	Monocytes	Monocytes
-37.9174	22.6347	B cells	B cells	B cells
-50.4656	18.8812	B cells	B cells	B cells
-49.3375	17.3237	B cells	B cells	B cells
-50.8457	23.287	B cells	B cells	B cells
-55.1169	16.9043	B cells	B cells	B cells
18.151	9.9862	B cells	CD4 T cells	CD4 T cells
-50.37	16.9653	B cells	B cells	B cells
-47.0376	17.9271	B cells	B cells	B cells
-36.4542	16.2679	B cells	B cells	B cells
-53.0421	22.6759	B cells	B cells	B cells
-48.692	31.358	B cells	B cells	B cells
-34.7621	31.4415	B cells	B cells	B cells
-46.9838	24.3601	B cells	B cells	B cells
-39.587	18.0136	B cells	B cells	B cells
-50.576	30.9195	B cells	B cells	B cells
-39.3525	21.32	B cells	B cells	B cells
-49.5856	27.9812	B cells	B cells	B cells
-52.9351	27.4956	B cells	B cells	B cells
-53.7765	20.588	B cells	B cells	B cells
-49.9494	26.5022	B cells	B cells	B cells
-54.4333	33.4892	B cells	B cells	B cells
-37.7908	20.3688	B cells	B cells	B cells
-46.9933	33.194	B cells	B cells	B cells
-38.5613	21.45	B cells	B cells	B cells
-50.7959	23.8056	B cells	B cells	B cells
-55.6798	21.8345	B cells	B cells	B cells
-39.6924	16.0199	B cells	B cells	B cells
57.9146	4.9677	B cells	Monocytes	Monocytes
-54.3726	33.3183	B cells	B cells	B cells
-50.6544	17.3668	B cells	B cells	B cells
30.1052	4.95002	B cells	CD8 T cells	CD8 T cells
-55.5614	22.9811	B cells	B cells	B cells
-54.8869	23.7523	B cells	B cells	B cells
-48.1154	22.7883	B cells	B cells	B cells
-51.5428	25.6006	B cells	B cells	B cells
-47.235	27.6636	B cells	B cells	B cells
-48.1359	23.7857	B cells	B cells	B cells
-37.8642	23.5409	B cells	B cells	B cells
-53.5485	25.5688	B cells	B cells	B cells
-47.6346	16.5312	B cells	B cells	B cells
-55.3954	19.0296	B cells	B cells	B cells
-54.2235	34.2305	B cells	B cells	B cells
-51.7936	18.6311	B cells	B cells	B cells
-49.223	20.2793	B cells	B cells	B cells
-53.6602	19.8836	B cells	B cells	B cells
-54.7781	18.1921	B cells	B cells	B cells
-40.2826	17.124	B cells	B cells	B cells
-52.6437	24.676	B cells	B cells	B cells
-37.452	19.9189	B cells	B cells	B cells
-36.7228	17.2611	B cells	B cells	B cells
-40.0103	18.935	B cells	B cells	B cells
-56.5067	19.4057	B cells	B cells	B cells
-53.4853	20.1304	B cells	B cells	B cells
-40.368	22.3243	B cells	B cells	B cells
-48.6078	25.1804	B cells	B cells	B cells
-51.0301	18.1698	B cells	B cells	B cells
-37.8211	14.8089	B cells	B cells	B cells
-48.0826	23.2709	B cells	B cells	B cells
-36.9297	17.7505	B cells	B cells	B cells
-53.5449	23.8402	B cells	B cells	B cells
-50.7424	22.4889	B cells	B cells	B cells
-48.3922	19.6847	B cells	B cells	B cells
-52.4342	37.1369	B cells	B cells	B cells
-54.5272	23.9323	B cells	B cells	B cells
-51.5131	18.0367	B cells	B cells	B cells
-50.3514	16.3478	B cells	B cells	B cells
-51.2981	23.0317	B cells	B cells	B cells
-52.3335	17.385	B cells	B cells	B cells
-52.3904	16.5388	B cells	B cells	B cells
-44.5093	19.4857	B cells	B cells	B cells
-56.1618	17.5132	B cells	B cells	B cells
-53.8006	34.4751	B cells	B cells	B cells
-55.6195	17.5526	B cells	B cells	B cells
-52.5432	25.0445	B cells	B cells	B cells
-54.2502	33.1112	B cells	B cells	B cells
-37.9244	16.4314	B cells	B cells	B cells
-54.584	35.0451	B cells	B cells	B cells
-53.1003	22.5125	B cells	B cells	B cells
-50.7481	27.5571	B cells	B cells	B cells
-42.3092	22.6829	B cells	B cells	B cells
-48.1917	14.7519	B cells	B cells	B cells
-54.7737	24.5616	B cells	B cells	B cells
-41.1325	28.2107	B cells	B cells	B cells
-53.4306	18.3523	B cells	B cells	B cells
-38.3095	18.1638	B cells	B cells	B cells
-38.8629	20.777	B cells	B cells	B cells
-44.0711	22.8529	B cells	B cells	B cells
-46.4776	20.9099	B cells	B cells	B cells
-41.3553	21.5618	B cells	B cells	B cells
-40.6902	22.8461	B cells	B cells	B cells
-54.9932	22.936	B cells	B cells	B cells
-40.3625	22.0238	B cells	B cells	B cells
-37.9022	16.4393	B cells	B cells	B cells
-39.8466	24.4428	B cells	B cells	B cells
-48.1786	16.0183	B cells	B cells	B cells
-55.5667	17.6473	B cells	B cells	B cells
-55.1893	16.1828	B cells	B cells	B cells
-57.2512	17.1215	B cells	B cells	B cells
-51.6215	24.3535	B cells	B cells	B cells
-46.8413	23.758	B cells	B cells	B cells
-38.2253	23.1163	B cells	B cells	B cells
-55.3468	24.1801	B cells	B cells	B cells
-51.634	24	B cells	B cells	B cells
-48.894	30.8049	B cells	B cells	B cells
-50.5729	16.3446	B cells	B cells	B cells
-48.9083	27.1162	B cells	B cells	B cells
40.3353	54.1802	B cells	Monocytes	Monocytes
-49.002	25.0829	B cells	B cells	B cells
-54.4087	33.5899	B cells	B cells	B cells
-49.7794	22.5203	B cells	B cells	B cells
-55.2749	17.7733	B cells	B cells	B cells
-42.8736	19.9301	B cells	B cells	B cells
-46.7597	23.581	B cells	B cells	B cells
-49.0517	25.1844	B cells	B cells	B cells
26.4044	1.49374	B cells	CD8 T cells	CD8 T cells
-49.3438	22.5947	B cells	B cells	B cells
-39.1701	17.2612	B cells	B cells	B cells
-36.7404	14.3962	B cells	B cells	B cells
-52.4864	18.3852	B cells	B cells	B cells
-48.25	17.8211	B cells	B cells	B cells
-47.6674	26.6467	B cells	B cells	B cells
-48.6419	18.1584	B cells	B cells	B cells
-49.7395	28.7156	B cells	B cells	B cells
-48.7043	15.4733	B cells	B cells	B cells
-48.1843	19.4182	B cells	B cells	B cells
-36.9166	23.3085	B cells	B cells	B cells
-55.0946	17.0409	B cells	B cells	B cells
-53.6021	27.1931	B cells	B cells	B cells
-41.2488	16.8005	B cells	B cells	B cells
-49.4906	23.9868	B cells	B cells	B cells
-55.9045	17.6578	B cells	Monocytes	B cells
-54.1627	34.2762	B cells	B cells	B cells
-55.4275	20.3427	B cells	B cells	B cells
-50.0136	19.0945	B cells	B cells	B cells
-48.6229	16.1982	B cells	B cells	B cells
-53.1971	20.5667	B cells	B cells	B cells
-50.5136	19.6246	B cells	B cells	B cells
-48.9992	24.7037	B cells	B cells	B cells
-50.2707	16.1511	B cells	B cells	B cells
-52.0122	27.088	B cells	B cells	B cells
-36.6084	22.568	B cells	B cells	B cells
-52.3854	18.2022	B cells	B cells	B cells
-48.0992	16.9738	B cells	B cells	B cells
-49.0161	25.7274	B cells	B cells	B cells
-54.6008	17.6531	B cells	B cells	B cells
-49.2726	22.4132	B cells	B cells	B cells
-53.8198	27.0456	B cells	B cells	B cells
-46.6055	23.9274	B cells	B cells	B cells
-55.4967	18.063	B cells	B cells	B cells
-50.9828	25.1356	B cells	B cells	B cells
-50.2377	18.9255	B cells	B cells	B cells
-51.8503	17.3225	B cells	B cells	B cells
-35.8165	23.1397	B cells	B cells	B cells
-56.1411	17.5556	B cells	B cells	B cells
-38.6801	20.1736	B cells	B cells	B cells
-55.2453	18.2027	B cells	B cells	B cells
-44.9346	31.5062	B cells	B cells	B cells
-42.3086	18.3308	B cells	B cells	B cells
-42.3712	22.6359	B cells	B cells	B cells
-39.935	23.5476	B cells	B cells	B cells
-33.7223	17.0644	B cells	B cells	B cells
-49.9132	16.1265	B cells	B cells	B cells
-48.739	18.8926	B cells	B cells	B cells
-47.1909	23.1445	B cells	B cells	B cells
-55.281	15.6135	B cells	B cells	B cells
-53.5949	25.6368	B cells	B cells	B cells
-53.9408	23.6643	B cells	B cells	B cells
-37.2237	23.0912	B cells	B cells	B cells
-38.5559	18.2872	B cells	B cells	B cells
-50.9596	19.9891	B cells	B cells	B cells
-42.4261	14.8045	B cells	B cells	B cells
-53.6622	34.2065	B cells	B cells	B cells
-53.8356	24.8852	B cells	B cells	B cells
-52.4271	17.3164	B cells	B cells	B cells
-50.0653	17.8406	B cells	B cells	B cells
-55.0165	16.7257	B cells	B cells	B cells
-36.9523	22.6198	B cells	B cells	B cells
-35.1115	17.1639	B cells	B cells	B cells
-40.6768	23.1475	B cells	B cells	B cells
-53.5703	23.7737	B cells	B cells	B cells
-51.2099	29.3529	B cells	B cells	B cells
-36.5463	18.3451	B cells	B cells	B cells
-55.8923	16.1305	B cells	B cells	B cells
-36.3449	16.4226	B cells	B cells	B cells
-41.8302	14.1685	B cells	B cells	B cells
-42.7338	22.9801	B cells	B cells	B cells
-39.3172	20.4234	B cells	B cells	B cells
-49.0316	22.5316	B cells	B cells	B cells
-49.0355	18.2801	B cells	B cells	B cells
-52.1882	23.8606	B cells	B cells	B cells
-50.6502	28.027	B cells	B cells	B cells
-42.1033	25.5954	B cells	B cells	B cells
-47.464	19.9627	B cells	B cells	B cells
-54.6261	17.2201	B cells	B cells	B cells
-53.0662	18.2428	B cells	B cells	B cells
-40.1965	21.6791	B cells	B cells	B cells
-54.4582	21.0629	B cells	B cells	B cells
-49.8022	18.5051	B cells	B cells	B cells
-46.9327	22.8296	B cells	B cells	B cells
-46.2802	20.7781	B cells	B cells	B cells
-50.6902	23.3913	B cells	B cells	B cells
-51.637	29.2945	B cells	Monocytes	B cells
-56.0741	17.9459	B cells	B cells	B cells
-51.6901	28.5618	B cells	B cells	B cells
-39.8197	17.6653	B cells	B cells	B cells
-47.9633	25.5525	B cells	B cells	B cells
-52.9557	34.1766	B cells	B cells	B cells
-49.0674	15.2173	B cells	B cells	B cells
-50.5892	16.0934	B cells	B cells	B cells
-52.5815	24.9265	B cells	B cells	B cells
-48.8193	17.1627	B cells	B cells	B cells
-50.5621	24.4752	B cells	B cells	B cells
44.6925	12.2793	B cells	Monocytes	Monocytes
-52.5765	24.6633	B cells	B cells	B cells
-52.1153	19.8863	B cells	B cells	B cells
-40.6619	33.0726	B cells	B cells	B cells
-37.8487	19.2588	B cells	B cells	B cells
-50.0139	17.8128	B cells	B cells	B cells
-40.4178	19.9632	B cells	B cells	B cells
-36.1222	29.7515	B cells	Monocytes	B cells
-49.4816	22.6505	B cells	B cells	B cells
-36.6015	16.893	B cells	B cells	B cells
-55.1249	23.3344	B cells	B cells	B cells
-51.1572	25.7378	B cells	B cells	B cells
31.3049	3.80843	B cells	CD8 T cells	CD8 T cells
-49.2083	24.6406	B cells	B cells	B cells
-54.3953	18.4582	B cells	B cells	B cells
-51.5528	28.0487	B cells	B cells	B cells
-52.2034	27.5831	B cells	B cells	B cells
-55.3163	18.0078	B cells	B cells	B cells
-53.5007	20.216	B cells	B cells	B cells
-51.3408	18.2873	B cells	B cells	B cells
-44.6296	25.2253	B cells	B cells	B cells
-35.4845	17.7282	B cells	B cells	B cells
16.6342	20.3141	B cells	CD4 T cells	CD4 T cells
-51.8722	24.0346	B cells	B cells	B cells
-37.4005	18.0371	B cells	B cells	B cells
-47.7294	25.2091	B cells	B cells	B cells
-39.8198	16.4263	B cells	B cells	B cells
-52.202	28.3234	B cells	B cells	B cells
-46.727	17.8119	B cells	B cells	B cells
-46.7053	22.58	B cells	B cells	B cells
-51.5715	17.2162	B cells	B cells	B cells
-38.1681	19.754	B cells	B cells	B cells
-49.4335	21.8565	B cells	B cells	B cells
-39.4491	17.7652	B cells	B cells	B cells
-61.1238	6.18657	B cells	B cells	B cells
-50.2919	22.4009	B cells	B cells	B cells
-52.7938	26.2088	B cells	B cells	B cells
-53.5953	25.6091	B cells	B cells	B cells
-56.5113	21.1272	B cells	B cells	B cells
-36.279	28.2362	B cells	B cells	B cells
-49.9617	16.3765	B cells	B cells	B cells
-53.9951	33.6498	B cells	B cells	B cells
-50.4401	28.1641	B cells	B cells	B cells
-50.6328	28.425	B cells	B cells	B cells
-36.794	17.1878	B cells	B cells	B cells
-45.4755	31.1203	B cells	B cells	B cells
-40.3709	21.5796	B cells	B cells	B cells
-37.1619	17.9054	B cells	B cells	B cells
-50.5396	19.1702	B cells	B cells	B cells
-44.9867	19.2739	B cells	B cells	B cells
-43.6943	22.7723	B cells	B cells	B cells
-54.6019	21.4908	B cells	B cells	B cells
-53.1259	22.699	B cells	B cells	B cells
-51.9748	28.3325	B cells	B cells	B cells
-40.1777	22.8848	B cells	B cells	B cells
-52.4326	26.481	B cells	B cells	B cells
-47.3143	26.7571	B cells	B cells	B cells
-50.0242	23.1053	B cells	B cells	B cells
-39.8907	22.2218	B cells	B cells	B cells
-54.9924	34.1791	B cells	B cells	B cells
-48.7013	17.9071	B cells	B cells	B cells
-55.6984	18.4575	B cells	B cells	B cells
-49.5014	23.5255	B cells	B cells	B cells
-35.0828	24.7859	B cells	B cells	B cells
-51.0357	18.0318	B cells	B cells	B cells
-53.9545	35.0051	B cells	B cells	B cells
-39.5401	21.3906	B cells	B cells	B cells
-54.3333	22.5152	B cells	B cells	B cells
-53.392	17.584	B cells	B cells	B cells
-53.9397	26.4295	B cells	B cells	B cells
-36.3407	15.4967	B cells	B cells	B cells
-45.4242	32.0849	B cells	B cells	B cells
-47.3024	28.1231	B cells	B cells	B cells
-37.0341	14.3336	B cells	B cells	B cells
-49.4961	18.2973	B cells	B cells	B cells
-50.041	17.632	B cells	B cells	B cells
-54.0939	34.3281	B cells	B cells	B cells
15.2212	18.0795	B cells	CD4 T cells	CD4 T cells
-49.0598	27.0556	B cells	B cells	B cells
-52.7813	16.6128	B cells	B cells	B cells
-46.5715	18.9793	B cells	B cells	B cells
-51.0887	27.1599	B cells	B cells	B cells
-52.2243	35.049	B cells	B cells	B cells
-40.5822	20.1862	B cells	B cells	B cells
-48.2709	27.7788	B cells	B cells	B cells
-40.4827	23.918	B cells	B cells	B cells
-53.9551	27.5353	B cells	B cells	B cells
-52.5193	28.5309	B cells	B cells	B cells
-49.6249	26.7217	B cells	B cells	B cells
-53.531	34.1221	B cells	B cells	B cells
-56.5396	18.6036	B cells	B cells	B cells
-51.677	17.2897	B cells	B cells	B cells
17.4247	48.091	B cells	Monocytes	Monocytes
-47.5495	23.4937	B cells	B cells	B cells
-52.0061	27.4008	B cells	B cells	B cells
-53.5027	21.8148	B cells	B cells	B cells
-50.0643	17.7235	B cells	B cells	B cells
-51.995	23.4056	B cells	B cells	B cells
-40.5338	22.6827	B cells	B cells	B cells
-37.7572	12.8071	B cells	B cells	B cells
-47.4397	17.1112	B cells	B cells	B cells
-41.3718	19.7539	B cells	B cells	B cells
-34.8131	17.0562	B cells	B cells	B cells
-50.7846	20.3524	B cells	B cells	B cells
-47.7594	18.3327	B cells	B cells	B cells
-52.7309	25.2492	B cells	B cells	B cells
-49.496	26.4714	B cells	B cells	B cells
-37.1395	17.6603	B cells	B cells	B cells
-49.9593	23.3384	B cells	B cells	B cells
-52.4352	25.3961	B cells	B cells	B cells
-44.1602	23.6804	B cells	B cells	B cells
-49.6638	23.3573	B cells	B cells	B cells
-54.1678	23.9094	B cells	B cells	B cells
-48.4606	25.646	B cells	B cells	B cells
-40.9579	21.6088	B cells	B cells	B cells
-36.8799	22.8824	B cells	B cells	B cells
-38.9033	20.9941	B cells	B cells	B cells
-49.8129	26.3985	B cells	B cells	B cells
-41.011	21.996	B cells	B cells	B cells
-39.052	19.1447	B cells	B cells	B cells
-50.314	17.0114	B cells	B cells	B cells
-37.8735	14.651	B cells	B cells	B cells
-48.6355	17.8916	B cells	B cells	B cells
-40.3801	23.1369	B cells	B cells	B cells
-41.4871	17.7362	B cells	B cells	B cells
-50.978	27.8676	B cells	B cells	B cells
-50.7105	30.3643	B cells	B cells	B cells
-49.7186	23.1012	B cells	B cells	B cells
47.9016	1.46924	B cells	Monocytes	Monocytes
-55.8641	17.3194	B cells	B cells	B cells
-50.3132	29.85	B cells	B cells	B cells
-50.2346	25.0811	B cells	B cells	B cells
-37.5933	19.7996	B cells	B cells	B cells
22.9049	14.8537	B cells	Monocytes	CD8 T cells
-52.1648	23.9249	B cells	B cells	B cells
-46.7282	18.0191	B cells	B cells	B cells
-39.3247	18.1833	B cells	B cells	B cells
-51.481	26.404	B cells	B cells	B cells
-47.7252	26.6894	B cells	B cells	B cells
-35.6375	22.7456	B cells	B cells	B cells
-44.8281	31.199	B cells	B cells	B cells
-56.2309	25.925	B cells	B cells	B cells
-37.7979	22.9298	B cells	B cells	B cells
-42.2717	32.6983	B cells	B cells	B cells
-48.6723	18.6686	B cells	B cells	B cells
-35.7784	25.8028	B cells	B cells	B cells
-46.4391	27.0561	B cells	B cells	B cells
-48.6324	18.3394	B cells	B cells	B cells
-41.0736	16.1517	B cells	B cells	B cells
-48.2036	24.0801	B cells	B cells	B cells
-50.3809	18.1513	B cells	B cells	B cells
-44.351	20.4595	B cells	B cells	B cells
-36.4749	21.7088	B cells	B cells	B cells
-34.2502	24.9877	B cells	B cells	B cells
-50.9927	29.6021	B cells	B cells	B cells
-46.4448	17.2664	B cells	B cells	B cells
-43.928	21.9917	B cells	B cells	B cells
-50.3381	28.8908	B cells	B cells	B cells
-51.3812	24.9063	B cells	B cells	B cells
-46.0742	31.2194	B cells	B cells	B cells
-48.0898	17.5761	B cells	B cells	B cells
-53.3231	28.1872	B cells	B cells	B cells
-42.2082	19.1095	B cells	B cells	B cells
-48.7618	19.429	B cells	B cells	B cells
-50.0401	16.721	B cells	B cells	B cells
-49.4033	20.6597	B cells	B cells	B cells
-49.6943	17.5463	B cells	B cells	B cells
-52.4746	16.1591	B cells	B cells	B cells
-53.0471	34.3359	B cells	B cells	B cells
48.5797	-5.99932	B cells	Monocytes	Monocytes
-34.5306	23.6737	B cells	B cells	B cells
-54.552	25.8811	B cells	B cells	B cells
-55.4789	17.6536	B cells	B cells	B cells
-46.4155	33.2911	B cells	B cells	B cells
-50.4855	18.0014	B cells	B cells	B cells
-48.6368	19.622	B cells	B cells	B cells
-53.1894	28.1762	B cells	B cells	B cells
-50.4255	26.2314	B cells	B cells	B cells
-52.3972	23.097	B cells	B cells	B cells
-35.8587	21.8252	B cells	B cells	B cells
-50.5419	28.1615	B cells	B cells	B cells
-43.7229	28.8162	B cells	B cells	B cells
-46.5761	22.4717	B cells	B cells	B cells
-49.6479	18.4302	B cells	B cells	B cells
-48.8031	18.6163	B cells	B cells	B cells
-53.4094	23.9625	B cells	B cells	B cells
-52.9438	22.2937	B cells	B cells	B cells
-48.0364	17.3755	B cells	B cells	B cells
-35.4102	21.1673	B cells	B cells	B cells
-50.8972	17.8684	B cells	B cells	B cells
-53.2642	16.4277	B cells	B cells	B cells
-44.0027	21.6727	B cells	B cells	B cells
-49.2574	23.9901	B cells	B cells	B cells
-40.6321	19.7103	B cells	B cells	B cells
-53.7001	27.9389	B cells	B cells	B cells
-57.4436	24.9208	B cells	Monocytes	B cells
-49.7213	17.9802	B cells	B cells	B cells
-44.3067	31.2041	B cells	B cells	B cells
-49.2519	17.7786	B cells	B cells	B cells
-40.0583	14.689	B cells	B cells	B cells
-49.6627	29.0744	B cells	B cells	B cells
-49.1466	24.8392	B cells	B cells	B cells
-47.7071	19.8815	B cells	B cells	B cells
-48.5048	24.1687	B cells	B cells	B cells
-52.9213	25.3448	B cells	B cells	B cells
-49.091	20.1887	B cells	B cells	B cells
-35.8679	24.2985	B cells	B cells	B cells
-50.4846	28.0142	B cells	B cells	B cells
-41.3052	22.2511	B cells	B cells	B cells
-51.0175	29.2485	B cells	B cells	B cells
-54.0092	23.3766	B cells	B cells	B cells
-38.6452	21.8731	B cells	B cells	B cells
-39.0649	20.1687	B cells	B cells	B cells
-47.1584	23.6775	B cells	B cells	B cells
-49.5989	24.6186	B cells	B cells	B cells
-46.5764	18.6933	B cells	B cells	B cells
-48.0784	25.4233	B cells	B cells	B cells
-53.0072	24.0264	B cells	B cells	B cells
-48.3268	18.3096	B cells	B cells	B cells
-53.6558	17.0469	B cells	B cells	B cells
-39.6779	24.5681	B cells	B cells	B cells
-50.3972	22.441	B cells	B cells	B cells
-46.727	18.4937	B cells	B cells	B cells
-50.6702	24.0142	B cells	B cells	B cells
-43.6501	33.0343	B cells	B cells	B cells
-49.1544	28.7637	B cells	B cells	B cells
-48.3004	20.3065	B cells	B cells	B cells
-41.9582	25.9701	B cells	B cells	B cells
-39.4565	23.143	B cells	B cells	B cells
-39.4877	22.9896	B cells	B cells	B cells
-51.3144	20.234	B cells	B cells	B cells
-56.8404	17.4016	B cells	B cells	B cells
-55.9963	22.3145	B cells	B cells	B cells
-49.435	26.4989	B cells	B cells	B cells
-35.1021	18.6418	B cells	B cells	B cells
-51.7948	27.8393	B cells	B cells	B cells
-53.1491	28.6141	B cells	B cells	B cells
-47.6324	28.1709	B cells	B cells	B cells
-55.7119	26.4257	B cells	B cells	B cells
-52.803	23.2521	B cells	B cells	B cells
-49.2602	20.1465	B cells	B cells	B cells
-35.7052	21.2498	B cells	B cells	B cells
-38.2227	16.8101	B cells	B cells	B cells
-45.569	29.5882	B cells	B cells	B cells
-50.3681	16.3757	B cells	B cells	B cells
-40.3555	22.7142	B cells	B cells	B cells
-51.9972	21.8791	B cells	B cells	B cells
-37.8277	21.454	B cells	B cells	B cells
-52.8963	24.006	B cells	B cells	B cells
-49.73	21.2094	B cells	B cells	B cells
-50.8863	27.1738	B cells	B cells	B cells
-54.5191	24.8631	B cells	B cells	B cells
-37.5767	23.1312	B cells	B cells	B cells
-48.2533	16.984	B cells	B cells	B cells
-50.0297	24.8138	B cells	B cells	B cells
-46.7185	22.3217	B cells	B cells	B cells
-37.6356	16.9712	B cells	B cells	B cells
-53.8709	33.7908	B cells	B cells	B cells
-39.4635	20.3135	B cells	B cells	B cells
-51.2449	20.2784	B cells	B cells	B cells
-46.7263	29.9415	B cells	B cells	B cells
-54.1294	24.6163	B cells	B cells	B cells
-41.4551	16.594	B cells	B cells	B cells
-45.0257	24.3887	B cells	B cells	B cells
-55.2653	16.478	B cells	B cells	B cells
-54.1542	33.3643	B cells	B cells	B cells
-39.1975	15.7937	B cells	B cells	B cells
-46.8455	23.3211	B cells	B cells	B cells
-52.4359	25.7666	B cells	B cells	B cells
-39.5168	17.728	B cells	B cells	B cells
-50.855	28.469	B cells	B cells	B cells
-49.699	19.4393	B cells	B cells	B cells
-52.43	28.5816	B cells	B cells	B cells
-49.4097	25.4798	B cells	B cells	B cells
-50.1055	16.1705	B cells	B cells	B cells
-56.1216	16.2411	B cells	B cells	B cells
-49.6831	17.974	B cells	B cells	B cells
-44.6467	29.0637	B cells	B cells	B cells
-50.842	16.2772	B cells	B cells	B cells
-47.9029	17.9861	B cells	B cells	B cells
-36.7797	17.0124	B cells	B cells	B cells
-37.6275	18.7815	B cells	B cells	B cells
-44.1171	21.9276	B cells	B cells	B cells
-37.056	17.6703	B cells	B cells	B cells
-39.6569	23.7066	B cells	B cells	B cells
-49.4378	28.9769	B cells	B cells	B cells
-39.4514	23.8996	B cells	B cells	B cells
-54.0808	23.99	B cells	B cells	B cells
-37.0554	21.3499	B cells	B cells	B cells
-48.8716	26.3808	B cells	B cells	B cells
-38.9978	21.9365	B cells	B cells	B cells
-49.0967	22.0502	B cells	B cells	B cells
-35.4664	23.3225	B cells	B cells	B cells
-35.1694	25.3835	B cells	B cells	B cells
-36.2468	22.2737	B cells	B cells	B cells
-39.4559	20.1135	B cells	B cells	B cells
-48.8792	23.8119	B cells	B cells	B cells
-45.7936	26.0181	B cells	B cells	B cells
16.9153	1.94893	B cells	CD8 T cells	CD8 T cells
-39.3638	18.107	B cells	B cells	B cells
-37.7172	21.8471	B cells	B cells	B cells
-52.2835	23.6996	B cells	B cells	B cells
-49.9252	25.0466	B cells	B cells	B cells
-38.8352	15.3481	B cells	B cells	B cells
-37.3808	18.77	B cells	B cells	B cells
-50.1806	29.3253	B cells	B cells	B cells
-48.7747	22.2782	B cells	B cells	B cells
-53.1514	20.4177	B cells	B cells	B cells
-36.2461	22.0096	B cells	B cells	B cells
-50.1491	24.6809	B cells	B cells	B cells
-35.8427	25.3377	B cells	B cells	B cells
-48.1031	31.1399	B cells	B cells	B cells
-50.3358	21.7549	B cells	B cells	B cells
-49.6771	23.953	B cells	B cells	B cells
-46.1447	25.7827	B cells	B cells	B cells
-48.1159	18.8354	B cells	B cells	B cells
-43.6625	23.8308	B cells	B cells	B cells
-37.9404	16.3981	B cells	B cells	B cells
-50.0302	25.4616	B cells	B cells	B cells
-39.6372	15.9905	B cells	B cells	B cells
-49.3649	20.2411	B cells	B cells	B cells
-40.0796	22.0303	B cells	B cells	B cells
-45.9348	25.7615	B cells	B cells	B cells
-48.8178	25.1576	B cells	B cells	B cells
-55.6702	17.1455	B cells	B cells	B cells
-45.4629	20.0081	B cells	B cells	B cells
-50.3534	17.9033	B cells	B cells	B cells
29.9328	-3.64343	B cells	CD8 T cells	CD8 T cells
-49.3809	18.9189	B cells	B cells	B cells
-54.9684	34.1701	B cells	B cells	B cells
-50.5967	19.8136	B cells	B cells	B cells
-49.0522	18.6218	B cells	B cells	B cells
-52.512	23.8181	B cells	B cells	B cells
-54.7489	22.6286	B cells	B cells	B cells
-37.8076	22.5578	B cells	B cells	B cells
-57.6785	20.1956	B cells	B cells	B cells
-35.4194	17.8207	B cells	B cells	B cells
-39.2145	19.3265	B cells	B cells	B cells
-47.3139	32.149	B cells	B cells	B cells
-53.8783	34.3323	B cells	B cells	B cells
-35.6352	20.3972	B cells	B cells	B cells
-33.5867	16.8257	B cells	B cells	B cells
-47.8073	18.9069	B cells	B cells	B cells
-50.0576	28.8389	B cells	B cells	B cells
-50.1267	25.1482	B cells	B cells	B cells
-35.3691	22.5283	B cells	B cells	B cells
-54.3727	34.2383	B cells	B cells	B cells
-52.7553	23.0066	B cells	B cells	B cells
-38.8054	23.2779	B cells	B cells	B cells
-53.5751	27.5236	B cells	B cells	B cells
-49.94	26.744	B cells	B cells	B cells
-42.5607	17.0285	B cells	B cells	B cells
-53.1651	30.59	B cells	B cells	B cells
-41.4787	22.5172	B cells	B cells	B cells
-42.7446	31.2049	B cells	B cells	B cells
-36.776	21.5349	B cells	B cells	B cells
-49.3133	24.978	B cells	B cells	B cells
-45.3389	20.783	B cells	B cells	B cells
-45.7151	15.3891	B cells	B cells	B cells
-49.0844	18.9207	B cells	B cells	B cells
-39.1238	21.21	B cells	B cells	B cells
-7.28997	9.70643	B cells	CD4 T cells	CD4 T cells
-49.1103	15.2366	B cells	B cells	B cells
-54.5122	34.0726	B cells	B cells	B cells
-37.2316	16.4678	B cells	B cells	B cells
-40.0888	16.779	B cells	B cells	B cells
-52.7036	24.5575	B cells	B cells	B cells
-36.252	22.4004	B cells	B cells	B cells
-39.5291	17.6151	B cells	B cells	B cells
-39.0762	17.746	B cells	B cells	B cells
-49.1684	26.1312	B cells	B cells	B cells
-57.4024	25.4889	B cells	B cells	B cells
-48.012	17.7626	B cells	B cells	B cells
-40.7624	20.9693	B cells	B cells	B cells
-49.6867	26.4696	B cells	B cells	B cells
-48.641	17.3758	B cells	B cells	B cells
-37.7408	21.7148	B cells	B cells	B cells
-39.9105	23.2938	B cells	B cells	B cells
-36.3356	17.0076	B cells	B cells	B cells
-36.4183	22.4869	B cells	B cells	B cells
-38.7284	23.9534	B cells	B cells	B cells
-48.4853	24.2035	B cells	B cells	B cells
-49.9625	17.0947	B cells	B cells	B cells
-48.8376	16.7916	B cells	B cells	B cells
-51.8757	18.7464	B cells	B cells	B cells
-55.8907	22.212	B cells	B cells	B cells
-48.1846	17.2112	B cells	B cells	B cells
-49.1103	19.668	B cells	B cells	B cells
-40.8298	19.3636	B cells	B cells	B cells
-48.3339	22.9667	B cells	B cells	B cells
-41.611	24.3594	B cells	B cells	B cells
-50.5694	30.7627	B cells	B cells	B cells
-51.1906	23.014	B cells	B cells	B cells
-36.8116	21.6923	B cells	B cells	B cells
-53.1804	34.0843	B cells	B cells	B cells
-50.7737	29.7137	B cells	B cells	B cells
-54.4725	24.6505	B cells	B cells	B cells
-45.5113	31.382	B cells	B cells	B cells
-39.196	21.9065	B cells	B cells	B cells
-45.1499	17.4758	B cells	B cells	B cells
-47.7902	18.0315	B cells	B cells	B cells
-40.0068	22.4158	B cells	B cells	B cells
-43.9467	21.7856	B cells	B cells	B cells
-38.8054	17.6018	B cells	B cells	B cells
-38.8174	16.5677	B cells	B cells	B cells
49.2721	11.3018	B cells	Monocytes	Monocytes
-40.0532	18.5594	B cells	B cells	B cells
-52.6211	23.8245	B cells	B cells	B cells
2.17467	22.8339	B cells	CD4 T cells	CD4 T cells
-37.1063	19.8737	B cells	B cells	B cells
-41.8653	23.3161	B cells	B cells	B cells
-46.3267	22.3945	B cells	B cells	B cells
-39.2921	15.3288	B cells	B cells	B cells
-38.6401	20.4005	B cells	B cells	B cells
-49.2756	24.6297	B cells	B cells	B cells
-47.6124	24.0928	B cells	B cells	B cells
-38.8293	21.2638	B cells	B cells	B cells
-37.1912	22.5116	B cells	B cells	B cells
-38.3677	18.9778	B cells	B cells	B cells
-50.4764	21.0515	B cells	B cells	B cells
-37.25	25.1671	B cells	B cells	B cells
-43.4675	29.4585	B cells	B cells	B cells
-50.4939	29.4361	B cells	B cells	B cells
-46.2694	15.6856	B cells	B cells	B cells
-37.3463	23.2913	B cells	B cells	B cells
-46.0487	24.7239	B cells	B cells	B cells
-36.7589	20.6663	B cells	B cells	B cells
-47.0183	29.894	B cells	Monocytes	B cells
-53.3539	29.0158	B cells	B cells	B cells
-53.7721	34.398	B cells	B cells	B cells
-50.972	29.2446	B cells	B cells	B cells
-36.9608	19.0771	B cells	B cells	B cells
-38.0165	15.0314	B cells	B cells	B cells
-50.2806	28.9592	B cells	B cells	B cells
-49.2427	26.9775	B cells	B cells	B cells
-43.2336	27.7119	B cells	B cells	B cells
-53.7143	21.83	B cells	B cells	B cells
-34.6393	22.6492	B cells	B cells	B cells
-52.1514	16.5173	B cells	B cells	B cells
-50.6443	25.7076	B cells	B cells	B cells
-38.3955	20.4847	B cells	B cells	B cells
-47.9557	17.9587	B cells	B cells	B cells
-36.3584	18.6463	B cells	B cells	B cells
-49.6959	25.5952	B cells	B cells	B cells
-53.5347	16.3403	B cells	B cells	B cells
-36.3625	17.9606	B cells	B cells	B cells
-38.3144	16.9765	B cells	B cells	B cells
-53.8817	26.8682	B cells	B cells	B cells
-48.7727	27.8725	B cells	B cells	B cells
-51.2167	29.0828	B cells	B cells	B cells
-43.5508	20.5984	B cells	B cells	B cells
-37.6483	20.0989	B cells	B cells	B cells
-48.9663	17.0506	B cells	B cells	B cells
-46.7958	20.2843	B cells	B cells	B cells
-45.6426	22.2635	B cells	B cells	B cells
-49.1228	17.6915	B cells	B cells	B cells
-46.7376	17.0153	B cells	B cells	B cells
-50.337	27.1254	B cells	B cells	B cells
-49.5138	27.0058	B cells	B cells	B cells
-45.0808	29.6947	B cells	B cells	B cells
-51.6835	27.6693	B cells	B cells	B cells
-54.9773	19.0286	B cells	B cells	B cells
-46.5721	23.7836	B cells	B cells	B cells
-50.3128	15.3632	B cells	B cells	B cells
-57.6455	20.2191	B cells	B cells	B cells
-47.5652	16.3031	B cells	B cells	B cells
-42.8393	26.7645	B cells	B cells	B cells
-38.7048	19.7018	B cells	B cells	B cells
-35.6223	16.6238	B cells	B cells	B cells
-37.8455	21.844	B cells	B cells	B cells
-39.4525	28.3612	B cells	B cells	B cells
-37.6999	21.1137	B cells	B cells	B cells
-38.1566	14.8684	B cells	B cells	B cells
-38.636	19.7026	B cells	B cells	B cells
-48.4143	31.5366	B cells	B cells	B cells
-52.0559	35.4277	B cells	B cells	B cells
-50.8749	28.1444	B cells	B cells	B cells
-51.1213	31.1104	B cells	B cells	B cells
-36.9249	25.6715	B cells	B cells	B cells
-51.225	28.9241	B cells	B cells	B cells
-51.463	30.9372	B cells	B cells	B cells
-40.1415	24.1638	B cells	B cells	B cells
-55.8042	17.3306	B cells	B cells	B cells
-39.1579	16.7669	B cells	B cells	B cells
-52.0543	28.5935	B cells	B cells	B cells
-38.5231	21.8982	B cells	B cells	B cells
-41.3762	22.5388	B cells	B cells	B cells
10.1587	25.7764	B cells	CD4 T cells	CD4 T cells
-47.0052	23.544	B cells	B cells	B cells
-44.3145	19.0486	B cells	B cells	B cells
-50.4754	22.8942	B cells	B cells	B cells
-50.955	26.9499	B cells	B cells	B cells
-49.5431	26.1925	B cells	B cells	B cells
-37.9675	23.2829	B cells	B cells	B cells
26.3765	11.3516	B cells	CD4 T cells	CD8 T cells
-49.2878	20.469	B cells	B cells	B cells
-48.6847	14.2146	B cells	B cells	B cells
-48.4804	28.1832	B cells	B cells	B cells
-35.732	17.0156	B cells	B cells	B cells
-50.7263	16.4705	B cells	B cells	B cells
-49.5297	18.0917	B cells	B cells	B cells
-47.0803	14.7036	B cells	B cells	B cells
-55.3375	18.4212	B cells	B cells	B cells
-50.6575	25.5708	B cells	B cells	B cells
-39.1182	23.3298	B cells	B cells	B cells
-39.964	19.9559	B cells	B cells	B cells
-33.5378	22.6084	B cells	B cells	B cells
-53.7492	16.054	B cells	B cells	B cells
-43.824	26.8615	B cells	B cells	B cells
-43.9453	21.8741	B cells	B cells	B cells
-49.123	31.1607	B cells	B cells	B cells
-36.7543	18.0265	B cells	B cells	B cells
-43.8596	20.3269	B cells	B cells	B cells
-48.2612	22.4764	B cells	B cells	B cells
-49.0031	25.7537	B cells	B cells	B cells
-47.2683	24.4577	B cells	B cells	B cells
-52.7802	26.8094	B cells	B cells	B cells
-37.5314	25.616	B cells	B cells	B cells
-39.4055	22.7896	B cells	B cells	B cells
27.782	5.85274	B cells	CD8 T cells	CD8 T cells
-57.121	16.9082	B cells	B cells	B cells
-38.1069	22.6729	B cells	B cells	B cells
-54.6541	15.2482	B cells	B cells	B cells
-55.2099	22.6253	B cells	B cells	B cells
-53.6724	32.8344	B cells	B cells	B cells
-47.73	18.0779	B cells	B cells	B cells
-47.3244	14.2941	B cells	B cells	B cells
-43.8963	25.3031	B cells	B cells	B cells
-48.159	14.0454	B cells	B cells	B cells
-44.2477	27.7772	B cells	B cells	B cells
-39.3079	15.1111	B cells	B cells	B cells
-15.6888	25.445	B cells	CD8 T cells	CD8 T cells
-49.7732	16.6073	B cells	B cells	B cells
-47.2383	22.1727	B cells	B cells	B cells
-35.197	27.714	B cells	B cells	B cells
-40.9767	25.3249	B cells	B cells	B cells
-50.1264	23.3183	B cells	B cells	B cells
-50.7998	24.5556	B cells	B cells	B cells
-35.7098	15.6804	B cells	B cells	B cells
-49.4488	19.2874	B cells	B cells	B cells
-53.4384	24.4235	B cells	B cells	B cells
-50.6178	28.2122	B cells	B cells	B cells
-52.3324	26.4311	B cells	B cells	B cells
-39.4274	23.0194	B cells	B cells	B cells
-52.0969	35.1393	B cells	B cells	B cells
-51.3039	16.1301	B cells	B cells	B cells
-36.6151	17.4164	B cells	B cells	B cells
-51.6584	21.0011	B cells	B cells	B cells
-35.171	19.0639	B cells	B cells	B cells
-53.1681	21.695	B cells	B cells	B cells
-45.302	23.5125	B cells	B cells	B cells
-47.4902	16.3881	B cells	B cells	B cells
-50.5155	23.3185	B cells	B cells	B cells
9.66128	18.1969	B cells	CD4 T cells	CD4 T cells
-36.1546	16.3485	B cells	B cells	B cells
-51.9634	28.3269	B cells	B cells	B cells
-49.7482	17.6427	B cells	B cells	B cells
-38.9895	15.1277	B cells	B cells	B cells
-52.1389	16.2731	B cells	B cells	B cells
-51.3379	26.9816	B cells	B cells	B cells
-47.4655	15.6658	B cells	B cells	B cells
-54.9231	25.3262	B cells	B cells	B cells
10.5829	11.042	B cells	CD4 T cells	CD4 T cells
-51.4287	26.307	B cells	B cells	B cells
-50.9039	23.7527	B cells	B cells	B cells
-51.2225	17.0376	B cells	B cells	B cells
-43.8865	22.8299	B cells	B cells	B cells
-49.3414	19.9339	B cells	B cells	B cells
-53.9364	27.2235	B cells	B cells	B cells
-50.7492	26.2357	B cells	B cells	B cells
-48.8956	25.2528	B cells	B cells	B cells
-38.1292	14.9247	B cells	B cells	B cells
-38.1845	24.4405	B cells	B cells	B cells
-36.8417	17.2208	B cells	B cells	B cells
-43.918	21.8959	B cells	B cells	B cells
-37.0906	32.2608	B cells	B cells	B cells
-47.4064	27.0082	B cells	B cells	B cells
-42.0706	20.4839	B cells	B cells	B cells
-49.7595	26.6236	B cells	B cells	B cells
-55.314	22.6945	B cells	B cells	B cells
-52.207	28.6146	B cells	B cells	B cells
-37.9602	23.2834	B cells	B cells	B cells
-38.245	21.8656	B cells	B cells	B cells
-39.2285	23.9992	B cells	B cells	B cells
-50.1665	18.2853	B cells	B cells	B cells
-53.7093	33.3259	B cells	B cells	B cells
-36.7743	16.2209	B cells	B cells	B cells
-40.7231	21.0296	B cells	B cells	B cells
-38.9555	25.8318	B cells	B cells	B cells
-50.7108	16.2389	B cells	B cells	B cells
-53.4549	34.1023	B cells	B cells	B cells
-46.5711	18.581	B cells	B cells	B cells
-51.2007	25.504	B cells	Monocytes	B cells
-41.1467	18.5373	B cells	B cells	B cells
-35.6256	16.5576	B cells	B cells	B cells
-38.0953	16.8229	B cells	B cells	B cells
-37.7322	12.7449	B cells	B cells	B cells
-35.5072	16.8509	B cells	B cells	B cells
-38.3705	24.3239	B cells	B cells	B cells
-35.9431	17.3533	B cells	B cells	B cells
-47.7947	18.3248	B cells	B cells	B cells
-32.7008	17.9339	B cells	B cells	B cells
-49.6826	25.2663	B cells	B cells	B cells
-52.3249	22.0342	B cells	B cells	B cells
-51.2457	29.225	B cells	B cells	B cells
-40.3462	18.7402	B cells	B cells	B cells
-53.7751	33.8926	B cells	B cells	B cells
-46.8635	17.7472	B cells	B cells	B cells
-35.0831	24.52	B cells	B cells	B cells
-36.6684	22.7591	B cells	B cells	B cells
-50.3825	25.1374	B cells	B cells	B cells
-39.7134	23.4643	B cells	B cells	B cells
-55.2732	17.8206	B cells	B cells	B cells
-49.0641	24.3713	B cells	B cells	B cells
-42.9626	27.2743	B cells	B cells	B cells
-50.6071	28.6479	B cells	B cells	B cells
-38.7602	24.1787	B cells	B cells	B cells
-44.425	20.2569	B cells	B cells	B cells
-42.3693	27.6184	B cells	B cells	B cells
-42.4104	27.1096	B cells	B cells	B cells
-35.6772	16.6677	B cells	B cells	B cells
-52.3603	35.2675	B cells	B cells	B cells
-50.0546	25.3769	B cells	B cells	B cells
-35.7799	16.6482	B cells	B cells	B cells
-53.3657	18.3518	B cells	B cells	B cells
-44.5761	27.2975	B cells	B cells	B cells
-42.194	32.7759	B cells	B cells	B cells
-42.1635	22.8445	B cells	B cells	B cells
-37.254	16.6777	B cells	B cells	B cells
-45.9394	29.5615	B cells	Monocytes	B cells
-37.7332	23.1573	B cells	B cells	B cells
9.81132	10.2199	B cells	CD4 T cells	CD4 T cells
-38.3771	20.5734	B cells	B cells	B cells
-55.4209	16.2883	B cells	B cells	B cells
-50.8412	26.9301	B cells	B cells	B cells
-52.9932	34.6787	B cells	B cells	B cells
-41.7061	24.1705	B cells	B cells	B cells
-47.8799	18.627	B cells	B cells	B cells
-37.4961	16.1628	B cells	B cells	B cells
-34.7314	17.3734	B cells	B cells	B cells
-53.4831	15.6989	B cells	B cells	B cells
-45.0236	17.1353	B cells	B cells	B cells
-37.5994	29.5224	B cells	B cells	B cells
-51.774	14.9329	B cells	B cells	B cells
-50.6081	16.4107	B cells	B cells	B cells
-51.3387	17.6051	B cells	B cells	B cells
-50.8928	25.8849	B cells	B cells	B cells
-39.8522	23.7821	B cells	B cells	B cells
-35.8479	17.8905	B cells	B cells	B cells
-47.0607	17.5124	B cells	B cells	B cells
-54.2551	33.4951	B cells	B cells	B cells
-38.7402	17.2941	B cells	B cells	B cells
-54.0823	27.8585	B cells	B cells	B cells
-35.7444	19.826	B cells	B cells	B cells
-54.8543	18.0928	B cells	B cells	B cells
-42.9711	15.8864	B cells	B cells	B cells
-43.8209	19.7403	B cells	B cells	B cells
-56.5125	16.3957	B cells	B cells	B cells
-36.9755	24.0422	B cells	B cells	B cells
-37.1608	20.8294	B cells	B cells	B cells
-54.4118	33.9242	B cells	B cells	B cells
-36.5191	17.8616	B cells	B cells	B cells
-48.6513	25.9416	B cells	B cells	B cells
-47.0493	29.5773	B cells	B cells	B cells
-43.9303	31.1576	B cells	B cells	B cells
-50.2442	29.3647	B cells	B cells	B cells
-54.7598	24.5148	B cells	B cells	B cells
-36.3297	16.5876	B cells	B cells	B cells
-51.2909	18.8646	B cells	B cells	B cells
-42.8801	27.5125	B cells	B cells	B cells
-34.1413	26.5477	B cells	B cells	B cells
-46.9768	26.0025	B cells	B cells	B cells
-48.4788	16.0525	B cells	B cells	B cells
-46.153	15.6027	B cells	B cells	B cells
-35.5035	23.3659	B cells	B cells	B cells
-38.473	14.9189	B cells	B cells	B cells
-38.7956	25.7159	B cells	B cells	B cells
-38.1471	20.8094	B cells	B cells	B cells
-51.1303	30.8955	B cells	B cells	B cells
-56.8755	16.1988	B cells	B cells	B cells
-47.0067	17.24	B cells	B cells	B cells
-35.0468	23.5928	B cells	B cells	B cells
-36.6572	17.2512	B cells	B cells	B cells
30.3387	-7.87311	B cells	CD8 T cells	CD8 T cells
-45.6358	17.451	B cells	B cells	B cells
-53.0404	26.8728	B cells	B cells	B cells
-47.3267	17.4345	B cells	B cells	B cells
-47.5496	34.1821	B cells	B cells	B cells
-39.5414	27.8856	B cells	B cells	B cells
-40.1213	17.4414	B cells	B cells	B cells
-37.884	20.7951	B cells	B cells	B cells
-37.7106	19.4047	B cells	B cells	B cells
-43.1689	23.2203	B cells	B cells	B cells
-47.1721	27.8988	B cells	B cells	B cells
-48.1945	20.4079	B cells	B cells	B cells
-44.4537	28.9273	B cells	B cells	B cells
39.8159	-23.3788	B cells	NK cells	NK cells
-36.7952	19.8469	B cells	B cells	B cells
26.2963	1.22057	B cells	CD4 T cells	CD8 T cells
-41.9232	20.592	B cells	B cells	B cells
-37.0655	20.4275	B cells	B cells	B cells
-46.5851	15.8144	B cells	B cells	B cells
-46.6668	16.5936	B cells	B cells	B cells
-48.3834	27.0499	B cells	B cells	B cells
-36.7721	20.5277	B cells	B cells	B cells
-37.8074	12.8013	B cells	B cells	B cells
-51.0236	25.6531	B cells	B cells	B cells
-37.5364	22.1537	B cells	B cells	B cells
-55.711	18.1801	B cells	B cells	B cells
-49.8091	18.3104	B cells	B cells	B cells
-34.8176	18.4206	B cells	B cells	B cells
-48.1395	19.3037	B cells	B cells	B cells
-35.4563	26.8761	B cells	B cells	B cells
-44.8064	25.9256	B cells	B cells	B cells
-36.5607	25.327	B cells	B cells	B cells
-49.1394	18.3633	B cells	B cells	B cells
-38.6408	21.7889	B cells	B cells	B cells
-36.5659	26.6728	B cells	B cells	B cells
-42.1423	24.8668	B cells	B cells	B cells
-50.2586	26.3161	B cells	B cells	B cells
-34.6323	17.5402	B cells	B cells	B cells
-37.8602	19.3231	B cells	B cells	B cells
-35.5224	16.7029	B cells	B cells	B cells
-48.4059	20.5941	B cells	B cells	B cells
-45.6401	16.5606	B cells	B cells	B cells
-41.0243	22.3393	B cells	B cells	B cells
-54.9303	22.5611	B cells	B cells	B cells
-40.9686	20.102	B cells	B cells	B cells
-49.5417	28.2378	B cells	B cells	B cells
-38.2237	21.6408	B cells	B cells	B cells
-39.1919	16.4588	B cells	B cells	B cells
-55.2595	16.9867	B cells	B cells	B cells
-48.8114	18.6604	B cells	B cells	B cells
-41.732	14.1373	B cells	B cells	B cells
-48.5899	15.0572	B cells	B cells	B cells
-48.4099	28.3324	B cells	B cells	B cells
-37.0845	25.1218	B cells	B cells	B cells
-40.5377	20.5799	B cells	B cells	B cells
-36.021	22.4811	B cells	B cells	B cells
-47.2789	27.845	B cells	B cells	B cells
-52.8703	32.6993	B cells	B cells	B cells
-36.1649	23.2217	B cells	B cells	B cells
-57.5504	18.0926	B cells	B cells	B cells
-32.7679	26.7563	B cells	B cells	B cells
-37.6595	20.3974	B cells	B cells	B cells
-35.0609	17.5809	B cells	B cells	B cells
-46.9876	31.0935	B cells	B cells	B cells
-35.2745	25.2448	B cells	B cells	B cells
-49.8575	29.3166	B cells	B cells	B cells
-44.1937	32.5626	B cells	B cells	B cells
-35.5434	19.7823	B cells	B cells	B cells
-51.1517	15.5272	B cells	B cells	B cells
-38.0924	21.1529	B cells	B cells	B cells
-47.6957	29.7524	B cells	B cells	B cells
-35.1477	19.1036	B cells	B cells	B cells
-38.615	21.7466	B cells	B cells	B cells
-49.6676	20.4858	B cells	B cells	B cells
-36.9623	19.155	B cells	B cells	B cells
-39.6513	25.5115	B cells	B cells	B cells
-49.2078	19.7123	B cells	B cells	B cells
-39.8574	17.0808	B cells	B cells	B cells
-53.9527	23.8007	B cells	B cells	B cells
-36.9621	16.6741	B cells	B cells	B cells
-45.4926	15.2029	B cells	B cells	B cells
-50.609	28.2401	B cells	B cells	B cells
-37.6533	21.9978	B cells	B cells	B cells
-35.7543	18.327	B cells	B cells	B cells
-35.3067	25.0389	B cells	B cells	B cells
-48.5832	14.2515	B cells	B cells	B cells
-55.615	18.356	B cells	B cells	B cells
-44.4495	19.2203	B cells	B cells	B cells
-37.7535	22.7697	B cells	B cells	B cells
-36.7737	17.3793	B cells	B cells	B cells
-50.8536	28.0106	B cells	B cells	B cells
-38.1893	12.7818	B cells	B cells	B cells
-52.1033	27.4014	B cells	B cells	B cells
-47.8856	19.2954	B cells	B cells	B cells
-36.4793	16.4837	B cells	B cells	B cells
-49.9368	18.6043	B cells	B cells	B cells
-37.664	16.5068	B cells	B cells	B cells
-44.9229	32.6058	B cells	B cells	B cells
-44.4994	31.1602	B cells	B cells	B cells
-38.7961	21.4912	B cells	B cells	B cells
-46.0003	17.2358	B cells	B cells	B cells
-34.682	23.5324	B cells	B cells	B cells
-45.4395	30.7093	B cells	B cells	B cells
-36.6818	15.474	B cells	B cells	B cells
-47.3781	19.1352	B cells	B cells	B cells
-34.4864	24.4478	B cells	B cells	B cells
-49.4091	26.6416	B cells	B cells	B cells
-54.2085	21.7829	B cells	B cells	B cells
-48.6104	19.791	B cells	B cells	B cells
-37.264	21.2205	B cells	B cells	B cells
-53.6581	19.8684	B cells	B cells	B cells
-45.9383	27.8921	B cells	B cells	B cells
-50.0628	23.5581	B cells	B cells	B cells
-55.8295	15.899	B cells	B cells	B cells
-48.9932	23.146	B cells	B cells	B cells
-45.0483	24.4201	B cells	B cells	B cells
-51.1155	29.1727	B cells	B cells	B cells
-47.5444	23.6142	B cells	B cells	B cells
-45.5932	16.2734	B cells	B cells	B cells
-39.532	20.5191	B cells	B cells	B cells
-34.2884	24.0016	B cells	B cells	B cells
-48.086	17.4544	B cells	B cells	B cells
-46.5855	25.1751	B cells	B cells	B cells
-37.0715	22.7103	B cells	B cells	B cells
-49.6372	28.1792	B cells	B cells	B cells
-40.4428	20.9394	B cells	B cells	B cells
-39.978	24.4027	B cells	B cells	B cells
-47.9647	16.7268	B cells	B cells	B cells
-37.0976	20.3935	B cells	B cells	B cells
-46.7755	15.8474	B cells	B cells	B cells
-42.6694	27.2712	B cells	B cells	B cells
-36.9738	21.8387	B cells	B cells	B cells
-50.5103	26.4702	B cells	B cells	B cells
-40.1741	17.4892	B cells	B cells	B cells
-50.1336	28.5778	B cells	B cells	B cells
-35.6821	21.4002	B cells	B cells	B cells
-42.8962	24.3014	B cells	B cells	B cells
-52.3604	29.6605	B cells	B cells	B cells
-54.5686	22.3012	B cells	B cells	B cells
-41.2182	18.5309	B cells	B cells	B cells
-56.4097	27.2342	B cells	B cells	B cells
-49.0795	27.9467	B cells	B cells	B cells
-34.268	25.6249	B cells	B cells	B cells
-46.7115	30.6784	B cells	B cells	B cells
17.1852	12.0387	B cells	CD8 T cells	CD8 T cells
-38.1894	12.8368	B cells	B cells	B cells
-53.6375	29.2646	B cells	B cells	B cells
-50.6403	26.9922	B cells	B cells	B cells
-39.1574	27.5235	B cells	B cells	B cells
-39.0803	21.7306	B cells	B cells	B cells
-47.3165	27.7546	B cells	B cells	B cells
-45.9652	13.7631	B cells	B cells	B cells
-35.2279	19.1112	B cells	B cells	B cells
-35.9817	16.3597	B cells	B cells	B cells
-42.1068	25.7733	B cells	B cells	B cells
-42.7682	18.9568	B cells	B cells	B cells
-39.5932	15.3627	B cells	B cells	B cells
-47.6375	16.5002	B cells	B cells	B cells
-37.0706	15.775	B cells	B cells	B cells
-45.4718	26.4516	B cells	B cells	B cells
-38.3043	21.7847	B cells	B cells	B cells
-44.8069	27.0095	B cells	B cells	B cells
-46.0381	25.5559	B cells	B cells	B cells
-36.3314	16.9832	B cells	B cells	B cells
30.2393	-6.89256	B cells	CD8 T cells	CD8 T cells
-36.5102	16.3471	B cells	B cells	B cells
-36.4524	16.6909	B cells	B cells	B cells
-38.7692	22.2307	B cells	B cells	B cells
-48.0903	31.1016	B cells	B cells	B cells
-36.4263	22.3936	B cells	B cells	B cells
-36.8225	21.651	B cells	B cells	B cells
-51.3927	27.8522	B cells	B cells	B cells
-48.2795	18.5412	B cells	B cells	B cells
-44.7079	32.6341	B cells	B cells	B cells
-37.2644	17.0906	B cells	B cells	B cells
-32.8132	23.811	B cells	B cells	B cells
-55.174	26.0603	B cells	B cells	B cells
-35.5541	25.5195	B cells	B cells	B cells
-49.2156	26.4144	B cells	B cells	B cells
-48.7459	27.5466	B cells	B cells	B cells
-49.063	27.215	B cells	B cells	B cells
-42.1192	17.2441	B cells	B cells	B cells
-34.4944	22.7369	B cells	B cells	B cells
-37.7836	23.3816	B cells	B cells	B cells
-39.2101	15.0838	B cells	B cells	B cells
-42.842	25.6114	B cells	B cells	B cells
-53.7697	21.2141	B cells	B cells	B cells
-37.7084	15.6224	B cells	B cells	B cells
-52.1127	35.8694	B cells	B cells	B cells
-42.8972	19.9357	B cells	B cells	B cells
7.52394	12.2569	B cells	CD4 T cells	CD4 T cells
-48.212	17.881	B cells	B cells	B cells
-50.2353	20.504	B cells	B cells	B cells
-35.6669	18.6203	B cells	B cells	B cells
-47.7478	25.7292	B cells	B cells	B cells
-54.0538	15.7731	B cells	B cells	B cells
-54.1113	34.8823	B cells	B cells	B cells
-49.33	22.2082	B cells	B cells	B cells
-48.243	17.9584	B cells	B cells	B cells
-38.8802	14.9807	B cells	B cells	B cells
-46.3973	18.6928	B cells	B cells	B cells
-47.6811	20.0547	B cells	B cells	B cells
-43.0008	16.6925	B cells	B cells	B cells
-49.5327	19.8602	B cells	B cells	B cells
-39.1987	17.176	B cells	B cells	B cells
-46.7097	14.1821	B cells	B cells	B cells
-53.157	17.0567	B cells	B cells	B cells
-36.744	17.3054	B cells	B cells	B cells
-38.8389	25.4057	B cells	B cells	B cells
-36.2728	16.1488	B cells	B cells	B cells
-35.6169	17.6458	B cells	B cells	B cells
-50.2302	16.2458	B cells	B cells	B cells
-49.1853	18.5671	B cells	B cells	B cells
-45.3248	25.5921	B cells	B cells	B cells
-38.6997	24.8926	B cells	B cells	B cells
-41.5177	24.2636	B cells	B cells	B cells
-35.823	16.9793	B cells	B cells	B cells
-49.5953	28.3903	B cells	B cells	B cells
-34.6096	18.7161	B cells	B cells	B cells
-48.1768	24.9154	B cells	B cells	B cells
-34.5055	17.4879	B cells	B cells	B cells
-41.0399	17.1024	B cells	B cells	B cells
-38.1507	20.8843	B cells	B cells	B cells
-36.2355	18.1123	B cells	B cells	B cells
-37.676	20.7813	B cells	B cells	B cells
-37.4978	24.5186	B cells	B cells	B cells
-51.8732	21.5503	B cells	B cells	B cells
-44.5834	27.2502	B cells	B cells	B cells
-46.4011	18.8986	B cells	B cells	B cells
-39.3619	19.6198	B cells	B cells	B cells
-52.3544	33.8317	B cells	B cells	B cells
-36.3944	22.4161	B cells	B cells	B cells
2.82616	25.1471	B cells	CD4 T cells	CD4 T cells
-48.3195	28.314	B cells	B cells	B cells
-45.557	26.5557	B cells	B cells	B cells
-42.7236	33.0712	B cells	B cells	B cells
-51.1301	26.0893	B cells	B cells	B cells
-57.3846	18.4193	B cells	B cells	B cells
-50.9019	23.4189	B cells	B cells	B cells
-37.031	21.3124	B cells	B cells	B cells
-50.2362	20.4479	B cells	B cells	B cells
-53.6199	21.2126	B cells	B cells	B cells
-48.498	25.3297	B cells	B cells	B cells
-41.8409	27.6498	B cells	B cells	B cells
-50.0683	29.1139	B cells	B cells	B cells
-46.7667	16.9343	B cells	B cells	B cells
35.7571	-16.2639	B cells	NK cells	NK cells
-47.2055	27.958	B cells	B cells	B cells
-51.352	20.4361	B cells	B cells	B cells
-48.0921	29.9436	B cells	B cells	B cells
-38.1087	24.2902	B cells	B cells	B cells
-46.6174	33.5028	B cells	B cells	B cells
-42.9935	24.3127	B cells	B cells	B cells
-45.2245	28.5521	B cells	B cells	B cells
-45.1059	17.1213	B cells	B cells	B cells
-35.5592	17.9902	B cells	B cells	B cells
-46.173	22.4827	B cells	B cells	B cells
-33.2726	25.3715	B cells	B cells	B cells
-47.9681	21.4174	B cells	B cells	B cells
-40.5946	24.4669	B cells	B cells	B cells
-50.7654	29.6303	B cells	B cells	B cells
-51.9261	16.419	B cells	B cells	B cells
-37.7772	14.7177	B cells	B cells	B cells
-53.3825	23.5609	B cells	B cells	B cells
-48.8553	24.0076	B cells	B cells	B cells
-35.6456	17.8997	B cells	B cells	B cells
-52.0567	25.6918	B cells	B cells	B cells
-45.1377	15.8025	B cells	B cells	B cells
-56.5673	21.0035	B cells	B cells	B cells
-39.7089	23.8266	B cells	B cells	B cells
-36.4636	18.1424	B cells	B cells	B cells
-45.4576	29.3428	B cells	B cells	B cells
-46.9545	22.5878	B cells	B cells	B cells
-48.0965	29.9233	B cells	B cells	B cells
-35.2696	18.0442	B cells	B cells	B cells
-50.1643	26.7267	B cells	B cells	B cells
-34.8171	11.9922	B cells	B cells	B cells
-41.3349	14.1525	B cells	B cells	B cells
-47.0439	24.5048	B cells	B cells	B cells
-38.9318	23.6745	B cells	B cells	B cells
-37.0017	23.503	B cells	B cells	B cells
-41.5864	25.9745	B cells	B cells	B cells
-34.6283	26.2622	B cells	B cells	B cells
-35.1925	23.9555	B cells	B cells	B cells
-53.7853	20.9528	B cells	Monocytes	B cells
-37.2748	21.9377	B cells	B cells	B cells
-47.0495	16.9986	B cells	B cells	B cells
-47.7437	25.4958	B cells	B cells	B cells
-36.8419	17.6083	B cells	B cells	B cells
-53.707	34.8704	B cells	B cells	B cells
-46.0867	25.7108	B cells	B cells	B cells
-34.9888	23.8893	B cells	B cells	B cells
-38.3287	22.8276	B cells	B cells	B cells
-38.1596	22.5659	B cells	B cells	B cells
-47.6319	26.2696	B cells	B cells	B cells
-39.0053	14.7109	B cells	B cells	B cells
-45.6241	19.33	B cells	B cells	B cells
-54.2793	34.3608	B cells	B cells	B cells
-35.691	25.6229	B cells	B cells	B cells
-55.8835	15.1809	B cells	B cells	B cells
-36.3054	16.0545	B cells	B cells	B cells
-41.8205	25.9914	B cells	B cells	B cells
-47.2763	27.7795	B cells	B cells	B cells
-45.1504	30.0652	B cells	B cells	B cells
-49.5841	16.368	B cells	B cells	B cells
-40.2782	24.8893	B cells	B cells	B cells
-47.8046	25.7277	B cells	B cells	B cells
-35.359	16.1497	B cells	B cells	B cells
-51.1813	19.3907	B cells	B cells	B cells
-51.3521	27.1504	B cells	B cells	B cells
-46.221	22.4391	B cells	B cells	B cells
-47.8986	25.5841	B cells	B cells	B cells
-48.3134	29.0208	B cells	B cells	B cells
-37.4829	21.5327	B cells	B cells	B cells
-40.5007	24.2052	B cells	B cells	B cells
-40.6259	20.9735	B cells	B cells	B cells
-44.1716	18.8807	B cells	B cells	B cells
-30.9588	17.2836	B cells	B cells	B cells
-36.6133	20.3077	B cells	B cells	B cells
-38.9942	15.2237	B cells	B cells	B cells
-51.112	28.4993	B cells	B cells	B cells
-38.1267	22.8242	B cells	B cells	B cells
-34.854	17.0496	B cells	B cells	B cells
-50.41	15.1488	B cells	B cells	B cells
-55.2288	15.5452	B cells	B cells	B cells
-39.367	22.1637	B cells	B cells	B cells
-39.0086	26.8231	B cells	B cells	B cells
-36.4616	24.9511	B cells	B cells	B cells
-40.3381	21.9192	B cells	B cells	B cells
-55.8441	22.1533	B cells	B cells	B cells
-46.7358	17.1989	B cells	B cells	B cells
-39.3803	22.715	B cells	B cells	B cells
-38.9995	23.4938	B cells	B cells	B cells
-33.8864	24.1791	B cells	B cells	B cells
-47.4299	24.5433	B cells	B cells	B cells
-34.7864	23.2487	B cells	B cells	B cells
-43.945	29.4242	B cells	B cells	B cells
-32.4151	26.9908	B cells	B cells	B cells
-38.0256	24.2806	B cells	B cells	B cells
-37.5069	26.2272	B cells	B cells	B cells
-49.6292	14.7149	B cells	B cells	B cells
-42.068	24.4804	B cells	B cells	B cells
-49.1686	22.6128	B cells	B cells	B cells
-47.0197	23.7427	B cells	B cells	B cells
-34.8187	26.4521	B cells	B cells	B cells
-39.4498	23.9968	B cells	B cells	B cells
-35.6227	17.2167	B cells	B cells	B cells
-35.8948	26.3301	B cells	B cells	B cells
-52.2911	27.28	B cells	B cells	B cells
-38.7395	14.7177	B cells	B cells	B cells
-47.9739	25.1942	B cells	B cells	B cells
-50.5853	17.7082	B cells	B cells	B cells
-34.7036	25.4582	B cells	B cells	B cells
-51.4592	22.2384	B cells	B cells	B cells
-37.1	17.7729	B cells	B cells	B cells
-44.8536	19.2505	B cells	B cells	B cells
-44.9363	31.0436	B cells	B cells	B cells
-40.1614	24.9614	B cells	B cells	B cells
-42.4613	19.0161	B cells	B cells	B cells
-49.2001	27.7838	B cells	B cells	B cells
-42.2144	23.8487	B cells	B cells	B cells
-39.3369	25.419	B cells	B cells	B cells
-33.5306	24.7813	B cells	B cells	B cells
-46.4607	31.262	B cells	B cells	B cells
-46.1389	24.2017	B cells	B cells	B cells
-39.0983	17.5871	B cells	B cells	B cells
-37.0631	19.0044	B cells	B cells	B cells
-51.9407	35.8845	B cells	B cells	B cells
-36.6979	22.4886	B cells	B cells	B cells
-48.7767	14.1033	B cells	B cells	B cells
-49.3074	29.6145	B cells	B cells	B cells
-40.5417	20.153	B cells	B cells	B cells
-43.3683	30.5226	B cells	B cells	B cells
-36.1269	31.6696	B cells	B cells	B cells
-35.3903	16.4535	B cells	B cells	B cells
-48.8496	17.9143	B cells	B cells	B cells
-44.0996	26.2847	B cells	B cells	B cells
-38.0743	22.429	B cells	B cells	B cells
-46.1346	27.7477	B cells	B cells	B cells
-44.4387	26.0254	B cells	B cells	B cells
-51.2178	18.6957	B cells	B cells	B cells
-37.3201	23.1207	B cells	B cells	B cells
-53.7876	15.7577	B cells	B cells	B cells
-50.3722	26.1981	B cells	B cells	B cells
-39.6865	15.2849	B cells	B cells	B cells
-48.3718	26.1653	B cells	B cells	B cells
-36.2864	14.9663	B cells	B cells	B cells
-31.3462	17.0719	B cells	B cells	B cells
-47.6699	32.4651	B cells	B cells	B cells
-55.2738	19.9877	B cells	B cells	B cells
-46.0753	26.5521	B cells	B cells	B cells
-47.2377	33.4602	B cells	B cells	B cells
-34.4561	24.1076	B cells	B cells	B cells
-52.2054	34.824	B cells	B cells	B cells
-47.6798	18.1779	B cells	B cells	B cells
-38.7457	25.7235	B cells	B cells	B cells
-36.7604	22.364	B cells	B cells	B cells
-55.6214	26.2146	B cells	B cells	B cells
-36.3279	18.5473	B cells	B cells	B cells
-45.089	25.9359	B cells	B cells	B cells
-51.6451	28.415	B cells	B cells	B cells
-42.9684	23.2636	B cells	B cells	B cells
-47.7934	22.6881	B cells	B cells	B cells
-40.9903	20.1925	B cells	B cells	B cells
-37.5946	25.6585	B cells	B cells	B cells
-36.858	22.5434	B cells	B cells	B cells
-48.1633	26.4878	B cells	B cells	B cells
-42.1589	17.6487	B cells	B cells	B cells
-38.9199	15.0636	B cells	B cells	B cells
-33.1961	18.5006	B cells	B cells	B cells
-50.4192	28.2283	B cells	B cells	B cells
-47.7009	16.5225	B cells	B cells	B cells
-45.8986	22.3096	B cells	B cells	B cells
-50.8714	26.9321	B cells	B cells	B cells
-40.4604	23.9134	B cells	B cells	B cells
-39.3009	27.1175	B cells	B cells	B cells
-45.068	32.5831	B cells	B cells	B cells
-47.4275	27.9903	B cells	B cells	B cells
-34.6387	18.1481	B cells	B cells	B cells
-36.31	35.4051	B cells	B cells	B cells
-36.8	25.2228	B cells	B cells	B cells
-43.7042	21.7192	B cells	B cells	B cells
-33.8928	12.6324	B cells	B cells	B cells
-34.6622	20.914	B cells	B cells	B cells
-52.1006	23.9094	B cells	B cells	B cells
-34.6116	26.0689	B cells	B cells	B cells
-44.0391	29.0912	B cells	B cells	B cells
-36.3055	17.8359	B cells	B cells	B cells
-46.0026	17.6595	B cells	B cells	B cells
-50.3112	20.3754	B cells	B cells	B cells
-54.369	27.92	B cells	B cells	B cells
-42.7056	17.7534	B cells	B cells	B cells
-38.2352	18.2601	B cells	B cells	B cells
-40.3156	23.2341	B cells	B cells	B cells
-41.7189	17.4343	B cells	B cells	B cells
-45.8454	25.6086	B cells	B cells	B cells
-43.2049	25.739	B cells	B cells	B cells
-48.9921	17.1737	B cells	B cells	B cells
-37.5543	21.9241	B cells	B cells	B cells
-40.0044	24.9943	B cells	B cells	B cells
-41.7322	21.3307	B cells	B cells	B cells
-47.6035	32.1332	B cells	B cells	B cells
-40.8588	21.9743	B cells	B cells	B cells
-50.3477	17.6392	B cells	B cells	B cells
-45.3178	29.9526	B cells	B cells	B cells
-35.578	26.356	B cells	B cells	B cells
-47.1118	28.3246	B cells	B cells	B cells
-34.8269	23.0487	B cells	B cells	B cells
-46.3766	21.1297	B cells	B cells	B cells
-50.9705	26.7121	B cells	B cells	B cells
-36.6539	32.8399	B cells	B cells	B cells
-35.7686	24.1423	B cells	B cells	B cells
-12.2933	19.0514	B cells	CD8 T cells	CD8 T cells
-33.5237	22.6278	B cells	B cells	B cells
-47.7947	17.5126	B cells	B cells	B cells
13.8731	15.4224	B cells	CD4 T cells	CD4 T cells
-50.9882	29.4593	B cells	B cells	B cells
-33.8486	12.6054	B cells	Monocytes	B cells
-45.1525	30.4963	B cells	B cells	B cells
-31.6204	24.461	B cells	B cells	B cells
-50.0647	22.858	B cells	B cells	B cells
-40.8747	31.9652	B cells	B cells	B cells
-34.284	26.9604	B cells	B cells	B cells
-47.1967	26.752	B cells	B cells	B cells
-48.5286	19.722	B cells	B cells	B cells
-48.2834	25.6854	B cells	B cells	B cells
-36.125	16.4098	B cells	B cells	B cells
-36.3983	15.914	B cells	B cells	B cells
-44.7683	30.722	B cells	B cells	B cells
-52.6788	25.5972	B cells	B cells	B cells
-36.9416	20.0325	B cells	B cells	B cells
-37.1555	18.0226	B cells	B cells	B cells
-34.9252	22.2669	B cells	B cells	B cells
-48.3154	15.0387	B cells	B cells	B cells
-44.3293	25.9448	B cells	B cells	B cells
-36.291	26.2437	B cells	B cells	B cells
-31.0563	18.0052	B cells	B cells	B cells
-47.7798	30.2552	B cells	B cells	B cells
-47.8054	30.1315	B cells	B cells	B cells
-43.3773	27.316	B cells	B cells	B cells
-46.5324	30.4441	B cells	B cells	B cells
-39.7032	17.0939	B cells	B cells	B cells
-53.2263	34.9098	B cells	B cells	B cells
55.5607	11.6394	B cells	Monocytes	Monocytes
-45.9199	27.8158	B cells	B cells	B cells
-38.2416	16.3401	B cells	B cells	B cells
-35.4642	24.9844	B cells	B cells	B cells
-37.9575	22.1617	B cells	B cells	B cells
-39.6701	24.4634	B cells	B cells	B cells
-44.5128	30.1891	B cells	B cells	B cells
-47.6663	15.2764	B cells	B cells	B cells
-51.4717	25.5674	B cells	B cells	B cells
-42.5899	31.0459	B cells	B cells	B cells
-43.5424	27.0427	B cells	B cells	B cells
-35.536	26.7418	B cells	B cells	B cells
-52.2522	29.3398	B cells	B cells	B cells
-42.4141	18.2405	B cells	B cells	B cells
-35.6639	20.5851	B cells	B cells	B cells
-43.0701	26.344	B cells	B cells	B cells
-44.6629	31.3085	B cells	B cells	B cells
-40.306	22.5468	B cells	B cells	B cells
-49.1688	22.3	B cells	B cells	B cells
-36.8864	22.5673	B cells	B cells	B cells
-40.2734	21.2876	B cells	B cells	B cells
-35.5952	21.2763	B cells	B cells	B cells
-49.177	22.9986	B cells	B cells	B cells
-37.7403	21.528	B cells	B cells	B cells
-46.5914	29.6171	B cells	B cells	B cells
-17.1984	24.4077	B cells	CD8 T cells	CD8 T cells
-36.6248	22.8158	B cells	B cells	B cells
-33.3021	31.8681	B cells	B cells	B cells
-45.0817	15.6731	B cells	B cells	B cells
-43.6299	23.4538	B cells	B cells	B cells
30.8109	-26.1408	B cells	NK cells	NK cells
-39.3738	22.554	B cells	B cells	B cells
-33.107	28.3591	B cells	B cells	B cells
-48.9634	30.6509	B cells	B cells	B cells
-46.846	21.3317	B cells	B cells	B cells
-47.4486	14.6053	B cells	B cells	B cells
-46.6514	22.7831	B cells	B cells	B cells
-42.1264	27.4452	B cells	B cells	B cells
-51.6352	22.9997	B cells	B cells	B cells
-45.5637	30.7591	B cells	B cells	B cells
-40.3093	21.368	B cells	B cells	B cells
-35.7877	21.7168	B cells	B cells	B cells
-52.3277	35.0342	B cells	B cells	B cells
-43.3756	28.5429	B cells	B cells	B cells
-51.7426	22.3845	B cells	B cells	B cells
-34.1549	30.372	B cells	B cells	B cells
-39.256	15.3852	B cells	B cells	B cells
-46.2404	30.1343	B cells	B cells	B cells
-35.565	24.6108	B cells	B cells	B cells
-47.4322	32.1635	B cells	B cells	B cells
-53.5368	24.2832	B cells	B cells	B cells
-42.1883	32.8088	B cells	B cells	B cells
-44.855	28.4468	B cells	B cells	B cells
-34.483	15.9247	B cells	B cells	B cells
-51.0151	29.7967	B cells	B cells	B cells
-48.9115	28.8641	B cells	B cells	B cells
-45.5219	24.8213	B cells	B cells	B cells
-44.5853	31.4314	B cells	B cells	B cells
-51.923	36.041	B cells	B cells	B cells
-52.3148	29.6697	B cells	B cells	B cells
-46.514	17.1619	B cells	B cells	B cells
-44.9884	32.6472	B cells	B cells	B cells
-44.6848	28.3706	B cells	B cells	B cells
-45.3368	28.3116	B cells	B cells	B cells
-35.704	25.0762	B cells	B cells	B cells
-45.3493	23.6767	B cells	B cells	B cells
-53.9105	34.2986	B cells	B cells	B cells
-35.0963	23.8138	B cells	B cells	B cells
-45.5531	19.3031	B cells	B cells	B cells
-51.2069	24.4026	B cells	B cells	B cells
-36.0232	22.6275	B cells	B cells	B cells
-48.6715	31.4059	B cells	B cells	B cells
-41.8613	28.5328	B cells	B cells	B cells
-47.0075	17.8398	B cells	B cells	B cells
-52.3448	29.7461	B cells	B cells	B cells
-33.9736	16.5436	B cells	B cells	B cells
-36.4403	26.5981	B cells	B cells	B cells
-37.4642	26.5802	B cells	B cells	B cells
-45.6519	26.6783	B cells	B cells	B cells
-37.02	23.7739	B cells	B cells	B cells
-32.8895	26.921	B cells	B cells	B cells
-36.6182	22.3004	B cells	B cells	B cells
-47.0236	22.5594	B cells	B cells	B cells
-40.7119	32.2824	B cells	B cells	B cells
-44.9948	17.2677	B cells	B cells	B cells
-43.5582	23.6608	B cells	B cells	B cells
4.08876	26.5919	B cells	CD4 T cells	CD4 T cells
-35.605	21.7569	B cells	B cells	B cells
-38.3164	15.7336	B cells	B cells	B cells
[truncated: 19,217 more rows]

## Sheet: Figure 4a-b
Figure 4a
Run time (s) comparisons on 29 human PBMCs celltyping tasks
Methods	Cellcano	Seurat	scJoint	SingleR	ACTINN	EpiAnno	Signac
	25.1034	17.515	26.1609	180.462	94.5595	2258.46	24.389
	39.7034	44.96	86.6901	427.918	166.747	2285.8	67.842
	57.6496	58.451	32.0731	927.487	353.738	7577.81	92.724
	57.4681	71.892	48.082	889.03	349.663	7576.25	112.476
	58.8843	62.593	132.585	489.499	249.114	2305.19	107.354
	81.6545	76.573	48.9945	830.861	408.606	7277.83	107.295
	53.9107	62.516	149.998	505.738	273.599	2420.23	98.562
	68.7805	80.168	96.9044	1028.85	374.581	4454.08	100.948
	71.4279	79.511	124.964	1447.07	331.887	3576	105.492
	74.8916	98.172	97.6482	1709.15	379.882	7660	160.623
	84.9576	107.224	154.941	1039.83	398.589	4470.46	152.649
	87.5385	116.733	127.517	2043.67	460.68	7645.18	151.722
	76.9069	108.401	166.862	1076.95	429.397	4546.4	118.213
	89.0205	135.851	127.35	1861.15	477.471	7353.66	156.685
	84.5313	158.386	145.784	1655.26	515.646	7281.73	191.702
	82.7042	123.53	153.035	1897.03	532.501	7794.14	203.017
	121.269	141.224	39.4405	1232.45	878.372	9162.99	196.969
	102.852	195.953	300.16	575.258	536.826	283.952	123.795
	107.89	154.937	56.7817	1067	892.426	9181.07	255.069
	107.69	165.536	307.633	940.263	550.55	1062.73	190.73
	98.9934	180.274	297.865	1209.18	527.694	746.738	84.35
	86.9135	182.852	319.177	1788.77	559.331	2175.59	109.779
	109.295	217.192	322.672	5156.4	680.525	3512.16	162.754
	185.66	515.567	337.137	10177.8	1498.77	8976.29	329.694
	128.907	237.466	162.349	2760.97	1110.12	8982.42	317.222
	124.79	252.096	329.869	4978.59	826.244	7427.01	213.599
	119.149	250.385	318.033	3446.09	811.578	4389.38	191.918
	183.617	301.688	171.278	3583.12	1439.38	9369.84	406.808
	126.694	346.412	325.422	4879.82	984.106	6895.29	208.565
Figure 4b
Run time (s) comparisons on 21 mouse brain celltyping tasks
Methods	Cellcano	Seurat	scJoint	SingleR	ACTINN	EpiAnno	Signac
	39.858	26.811	74.3891	100.979	128.342	357.077	19.886
	41.1841	27.734	37.9022	242.236	207.799	1197.37	24.255
	42.4783	38.176	51.3682	255.368	232.667	1206.16	29.201
	39.912	37.623	81.3061	232.824	198.783	833.765	25.097
	58.0536	58.018	83.8744	563.861	270.961	3327.5	43.86
	60.9512	54.1	93.3475	317.811	267.389	1194.84	36.955
	70.3147	106.213	203.088	679.525	329.49	285.979	74.176
	130.104	207.593	223.282	1891.01	843.455	321.724	147.934
	133.045	184.335	291.138	3236.37	672.598	3433.04	122.702
	177.446	295.122	61.0305	6375.63	2109.88	8265.18	219.468
	188.83	297.322	81.1015	6770.9	1930.55	8272.25	155.009
	174.091	420.971	541.115	2722.24	1358.16	287.47	176.619
	209.961	324.133	112.391	7617.58	2131.4	8278.83	248.857
	207.31	329.819	114.541	6936.94	2202.23	8357.59	257.231
	226.666	621.348	255.04	9355.2	2089.09	8408.9	207.603
	210.711	718.351	575.446	5035.74	2106.68	349.144	176.085
	230.093	464.307	282.969	11397.1	2227.64	8236.53	312.936
	233.943	406.07	85.8724	3404.63	3127.36	NA	256.8
	278.771	735.123	762.013	1170.65	1601.18	362.287	292.363
	250.832	448.555	140.804	3714.31	3273.44	NA	347.037
	220.838	772.632	771.707	1339.13	1656.85	364.931	436.443

## Sheet: Supplementary Figure 1a-b
Supplementary Figure 1a
ARI comparison on Cellcano using genome-wide fixed-size bins and gene scores as input from 29 human PBMCs celltyping tasks
Cellcano ARI using gene scores	Cellcano ARI using fixed-size bins
0.779246	0.766566
0.745766	0.679333
0.635165	0.625118
0.565149	0.351508
0.787898	0.647867
0.773215	0.715502
0.627182	0.543825
0.759141	0.68808
0.816145	0.730935
0.748113	0.711986
0.842987	0.80792
0.821692	0.78911
0.580901	0.584649
0.898603	0.797531
0.73287	0.741266
0.849335	0.768796
0.611104	0.612559
0.752324	0.752769
0.793983	0.798005
0.816702	0.811835
0.613418	0.614159
0.856139	0.846843
0.613011	0.632618
0.849688	0.817591
0.694762	0.683221
0.649155	0.498918
0.775981	0.745748
0.789467	0.760346
0.767954	0.778413
Supplementary Figure 1b
macroF1 comparison on Cellcano using genome-wide fixed-size bins and gene scores as input from 29 human PBMCs celltyping tasks
Cellcano macroF1 using gene scores	Cellcano macroF1 using fixed-size bins
0.904949	0.894029
0.886177	0.865909
0.823203	0.814214
0.752291	0.326738
0.911746	0.685376
0.901112	0.873004
0.816477	0.771105
0.849222	0.887492
0.67965	0.570687
0.835893	0.803467
0.695007	0.687205
0.88993	0.818833
0.791364	0.763777
0.922628	0.845302
0.829436	0.829071
0.843684	0.799088
0.705537	0.709161
0.842494	0.859069
0.621095	0.703511
0.883073	0.864446
0.81549	0.823975
0.852362	0.84721
0.705393	0.704186
0.858995	0.840079
0.863744	0.834422
0.637814	0.36989
0.853685	0.810209
0.861361	0.723392
0.83527	0.809816

## Sheet: Supplementary Figure 1c-d
Supplementary Figure 1c
ARI comparison on Cellcano using genome-wide fixed-size bins and gene scores as input from 21 mouse brain celltyping tasks
Cellcano ARI using gene scores	Cellcano ARI using fixed-size bins
0.886453	0.68984
0.697557	0.556185
0.671278	0.715017
0.523759	0.431405
0.58577	0.273432
0.898271	0.435878
0.880679	0.624324
0.724492	0.264407
0.670468	0.325961
0.944947	0.895098
0.883299	0.714741
0.800024	0.59971
0.553175	0.31006
0.797457	0.257497
0.775402	0.598015
0.936797	0.844245
0.868129	0.864243
0.756602	0.348676
0.609627	0.444691
0.933762	0.651789
0.871622	0.514996
Supplementary Figure 1d
macroF1 comparison on Cellcano using genome-wide fixed-size bins and gene scores as input from 21 mouse brain celltyping tasks
Cellcano macroF1 using gene scores	Cellcano macroF1 using fixed-size bins
0.927765	0.698857
0.882485	0.611422
0.890669	0.695465
0.856042	0.496211
0.824915	0.500843
0.90667	0.467886
0.937937	0.629661
0.863834	0.504778
0.881072	0.538679
0.941572	0.778478
0.914383	0.723539
0.809599	0.502498
0.771086	0.529344
0.904421	0.495368
0.788167	0.439683
0.936249	0.82126
0.943657	0.927881
0.847209	0.584552
0.843763	0.599407
0.919801	0.645951
0.904796	0.604559

## Sheet: Supplementary Figure 2a-b
Supplementary Figure 2a
ARI gains/losses using different entropy cutoffs on 29 human PBMCs celltyping tasks
Entropy Quantile Cutoffs	0.1	0.2	0.3	0.4	0.5	0.6
	-0.0216722	-0.00963668	0.00517421	0.0157513	-0.00205263	0.012436
	-0.0288361	-0.0123601	0.0091065	0.00410571	0.00773999	0.020244
	-0.0111339	-0.000365576	-0.00672117	0.00513409	0.00380268	0.00928388
	0.0172295	0.0337917	0.0491031	0.0414005	-0.0538009	-0.0877238
	-0.0384746	-0.0154272	-0.000856331	0.0146118	0.0169244	0.0232219
	-0.0281264	-0.00581473	0.00369897	0.0115871	0.0107751	0.00787991
	-0.0176222	-0.0106482	-0.000133119	0.00216484	0.0134792	0.0127594
	-0.091533	-0.0587373	-0.013036	0.0450525	0.0478117	0.0704422
	-0.0467901	-0.0123781	0.00944905	0.0164624	0.0188879	0.0143688
	0.0374432	0.017146	-0.0146201	-0.0132892	-0.0155642	-0.0111157
	-0.0341552	-0.020208	-0.00402979	0.00411321	0.0205173	0.0337626
	-0.000100879	0.000988644	-0.00276291	0.00408427	-0.00284307	0.000633939
	-0.0746574	-0.0365252	0.0108283	0.0235402	0.0371066	0.0397075
	-0.0270199	0.0187779	0.0127579	0.0177021	-0.000833315	-0.0213847
	-0.0474496	-0.0213769	-0.00214533	0.0062232	0.0317774	0.0329712
	-0.0999885	0.00836102	0.0166919	0.0198072	0.023238	0.0318903
	-0.000167266	-0.00681694	-0.00545965	-0.00121884	0.00237001	0.0112927
	0.0785246	0.00917295	0.00428494	-0.0252656	-0.0411666	-0.0255503
	-0.0219041	-0.0395557	-0.00611029	-0.00462511	0.0330437	0.0391515
	-0.00912589	-0.00293463	0.000796667	0.00239805	0.00415371	0.0047121
	-0.0148263	-0.00689574	0.00224133	0.00390125	0.00525169	0.0103278
	-0.0802187	0.00376136	0.0115463	0.0175034	0.022828	0.0245797
	-0.00136469	-0.00492565	-0.00483512	-0.000171995	-0.00103245	0.0123299
	-0.13477	-0.131398	0.041405	0.0676019	0.07485	0.082311
	-0.0260262	-0.0108443	0.00261981	0.00684866	0.0107902	0.0166118
	-0.0249453	-0.00522871	-0.00144382	0.00809762	0.0107902	0.01273
	0.0339454	0.00167417	-0.00389984	-0.0153356	-0.00769173	-0.00869243
	0.0502892	0.0585799	-0.00309797	-0.0262673	-0.0366098	-0.042894
	-0.0446663	-0.0110178	0.0136317	0.0106492	0.0218857	0.00951744
Supplementary Figure 2b
macroF1 gains/losses using different entropy cutoffs on 29 human PBMCs celltyping tasks
Entropy Quantile Cutoffs	0.1	0.2	0.3	0.4	0.5	0.6
	-0.00788054	-0.00252867	0.00171406	0.00577104	-0.00176871	0.00469281
	-0.0131951	-0.00533065	0.00424294	0.00126069	0.00358787	0.00943421
	-0.00366474	0.00188849	-0.00137433	0.00214859	-1.13987e-05	0.00101339
	0.0282277	0.0435431	0.0425641	0.0310361	-0.0495201	-0.0958509
	-0.0135076	-0.00610338	9.88727e-05	0.0061506	0.00575613	0.00760542
	-0.00843704	-0.00338106	0.00121663	0.00529271	0.00325423	0.00205452
	-0.00605492	-0.00372158	-0.00213285	-0.000140111	0.00697683	0.00507263
	-0.0456648	-0.0251274	-0.0105746	0.0228371	0.027301	0.0312288
	-0.173714	-0.0577703	0.0286624	0.0564631	0.0693413	0.0770171
	-0.0453171	-0.0192117	0.00670179	0.0175563	0.0175186	0.0227521
	-0.160959	-0.0741479	0.0109351	0.0377863	0.0960679	0.0903173
	-0.0134594	-0.0038627	-0.000894434	0.00739413	0.00566119	0.00516126
	-0.0562325	-0.0265285	0.0112922	0.0140963	0.027231	0.0301415
	-0.0558246	0.0273624	0.0209038	0.0259761	0.00277314	-0.0211908
	-0.0981934	-0.0282705	0.00122678	0.0281078	0.0436354	0.053494
	-0.0648972	-0.00417941	0.0128813	0.0109744	0.0147509	0.03047
	-0.0184643	-0.0186811	0.00558517	-0.00140046	0.0153275	0.0176332
	-0.038401	0.00176341	0.014749	0.00328761	0.00457449	0.0140265
	-0.120196	-0.0755073	0.0206633	0.00955619	0.080853	0.0846305
	-0.043805	-0.0103871	0.00718146	0.0136341	0.0157441	0.0176325
	-0.0310792	-0.0158986	-0.00537265	0.0048541	0.0284586	0.0190378
	-0.0358395	-0.0201378	-0.00070683	0.00765639	0.0216683	0.0273594
	-0.0233997	-0.00850499	-0.00909107	0.011229	0.00735254	0.0224142
	-0.104646	-0.0839796	0.0348594	0.0451135	0.049557	0.0590962
	-0.0370108	-0.00890597	0.0056686	0.0141217	0.0128508	0.0132757
	-0.000966538	0.00128095	-0.00440862	-0.00498956	0.00348356	0.00560021
	-0.0247152	-0.000892608	0.0059628	0.00221803	0.00568168	0.0117453
	-0.0115858	0.0224656	0.00364054	-0.00391492	-0.00482864	-0.00577679
	-0.0628083	-0.018106	0.00937519	0.0244543	0.0326098	0.0144751

## Sheet: Supplementary Figure 2c-d
Supplementary Figure 2c
ARI gains/losses using different entropy cutoffs on 21 mouse brain celltyping tasks
Entropy Quantile Cutoffs	0.1	0.2	0.3	0.4	0.5	0.6
	-0.0231325	-0.00389808	-0.0022393	0.00440834	0.0112031	0.0136584
	-0.113423	-0.112188	-0.0887651	0.0314626	0.123168	0.159746
	-0.126292	-0.113181	-0.0969828	0.0322142	0.126279	0.177962
	-0.0141717	-0.00766664	0.000762691	0.00497611	0.00452683	0.0115727
	-0.28573	-0.165785	0.0747573	0.121114	0.137497	0.118148
	-0.0512334	-0.0089713	-0.00207152	0.02116	0.024078	0.0170382
	-0.0353553	-0.0159385	-0.00832542	0.0134518	0.0242128	0.0219546
	-0.325532	-0.194693	0.123577	0.126917	0.147729	0.122002
	-0.347933	0.0216184	0.0505324	0.106733	0.100262	0.0687862
	-0.015101	-0.00351779	-0.00130899	0.00331892	0.00900872	0.00760017
	-0.0378937	-0.00716149	0.00716601	0.0108346	0.0116223	0.0154323
	-0.0679657	-0.0218256	-0.000482435	0.026626	0.041544	0.0221038
	-0.015584	0.00993993	0.00587676	0.00448067	0.00175005	-0.00646337
	-0.341916	-0.196721	0.132104	0.140854	0.138334	0.127345
	-0.0600003	-0.0300101	0.00315112	-0.00482779	0.0335595	0.0581276
	-0.0372038	-0.0239692	0.00683275	0.0134179	0.0177103	0.0232119
	-0.0466319	-0.0451448	0.003299	0.0212217	0.0282804	0.0389756
	-0.246116	-0.2002	-0.182263	0.154618	0.245844	0.228116
	-0.231706	-0.150228	-0.102493	0.0320036	0.216926	0.235497
	-0.0130716	-0.00510756	0.00281755	0.00844443	0.000670397	0.00624676
	-0.0519804	-0.0290313	0.0126056	0.0317779	0.0393598	-0.00273155
Supplementary Figure 2d
macroF1 gains/losses using different entropy cutoffs on 21 mouse brain celltyping tasks
Entropy Quantile Cutoffs	0.1	0.2	0.3	0.4	0.5	0.6
	-0.064788	-0.00801972	-0.00126238	0.0110236	0.031034	0.0320126
	-0.0468361	-0.0267256	-0.0258078	0.00900739	0.0412096	0.0491524
	-0.0706437	-0.0395973	-0.00657606	0.00928167	0.0427516	0.0647838
	-0.023226	-0.0155496	-0.00884326	0.0115486	0.0114097	0.0246605
	-0.23026	-0.119261	0.0587965	0.0895406	0.108976	0.0922073
	-0.0726496	-0.0138933	-0.00668416	0.0264411	0.0257323	0.0410535
	-0.0632998	-0.00210534	5.33767e-05	0.0153089	0.0184107	0.0316321
	-0.209686	-0.111766	0.0557847	0.0814535	0.10106	0.0831537
	-0.243829	-0.00644601	0.0451949	0.072596	0.0752046	0.0572795
	-0.0159289	0.00471559	0.00146564	0.0113602	0.00388294	-0.00549546
	-0.0237647	0.0174324	0.0235754	0.0174213	-0.0121836	-0.0224808
	-0.0412467	-0.0087973	-0.00016446	0.0191771	0.0191703	0.0118611
	-0.0537335	-0.00273922	0.0141472	0.0131005	0.0105531	0.0186718
	-0.218568	-0.103527	0.0718614	0.0825233	0.0850488	0.0826618
	-0.0387078	-0.0155754	0.00342768	-0.00407886	0.023257	0.0316774
	-0.0131695	-0.0179059	0.00484673	0.00517278	0.0105021	0.0105538
	-0.0544222	-0.00686781	0.00901098	0.0146282	0.0170438	0.020607
	-0.113777	-0.0932949	-0.0806577	0.0502548	0.108863	0.128612
	-0.126301	-0.0798372	-0.0615859	0.0369043	0.114353	0.116467
	-0.00276187	0.0102474	0.00776559	-0.00465447	-0.000410344	-0.0101863
	-0.0525125	-0.00535112	0.0137313	0.0265288	0.025071	-0.00746751

## Sheet: Supplementary Figure 3a-f
Supplementary Figure 3a
ARI comparisons on seven celltyping tasks using one human PBMCs FACS-sorted dataset as target
Methods	scJoint	Cellcano	ACTINN	Signac	Combat peaks + MLP	SingleR	Combat bins + MLP	LIGER peaks + MLP	EpiAnno	Portal + MLP	LIGER bins + MLP	Seurat	Harmony + MLP
	0.816868	0.779246	0.685724	0.518117	0.48078	0.636637	0.435485	0.540433	0.590549	0.478771	0.373243	0.357616	0.0110266
	0.767475	0.745766	0.7149	0.691223	0.660225	0.526582	0.67297	0.577869	0.3957	0.485268	0.418226	0.42446	0.27969
	0.645089	0.635165	0.591643	0.558988	0.469636	0.490422	0.442539	0.531935	0.221959	0.257887	0.278537	0.407418	0.244476
	0.573593	0.565149	0.268481	0.269808	0.267517	0.316995	0.238217	0.178455	0.136093	0.00547315	0.0016579	6.92377e-05	0.00496353
	0.719144	0.787898	0.653113	0.624877	0.633886	0.628554	0.595018	0.609396	0.676534	0.485386	0.411173	0.293569	0.119223
	0.78007	0.773215	0.698057	0.639064	0.689466	0.642408	0.705786	0.582526	0.65576	0.511163	0.446456	0.431704	0.318976
	0.636204	0.627182	0.619143	0.555167	0.570704	0.513357	0.571133	0.557884	0.598869	0.359514	0.467745	0.41162	0.227043
Supplementary Figure 3b
macroF1 comparisons on seven celltyping tasks using one human PBMCs FACS-sorted dataset as target
Methods	Cellcano	scJoint	ACTINN	Signac	SingleR	Combat peaks + MLP	Combat bins + MLP	LIGER peaks + MLP	EpiAnno	Portal + MLP	Seurat	LIGER bins + MLP	Harmony + MLP
	0.904949	0.920349	0.862436	0.763371	0.835894	0.72926	0.706671	0.732351	0.732375	0.621547	0.663504	0.523998	0.195476
	0.886177	0.89791	0.880769	0.864682	0.684935	0.836769	0.843954	0.764317	0.731397	0.692402	0.686002	0.669392	0.415197
	0.823203	0.80359	0.78544	0.776026	0.720209	0.675337	0.670752	0.712193	0.519397	0.518956	0.56355	0.499015	0.219379
	0.752291	0.605028	0.393515	0.460759	0.555446	0.354771	0.364841	0.238445	0.272787	0.102571	0.0456492	0.095784	0.126572
	0.911746	0.874934	0.854437	0.828164	0.82815	0.836131	0.822135	0.836653	0.854808	0.684193	0.624684	0.622715	0.0612224
	0.901112	0.903979	0.876399	0.822591	0.828982	0.854485	0.863857	0.783442	0.847973	0.70424	0.7121	0.636381	0.472054
	0.816477	0.806601	0.797079	0.761981	0.751914	0.750251	0.749821	0.707786	0.801928	0.557099	0.564676	0.637199	0.228554
Supplementary Figure 3c
cohen kappa comparisons on seven celltyping tasks using one human PBMCs FACS-sorted dataset as target
Methods	Cellcano	scJoint	ACTINN	SingleR	EpiAnno	Seurat
	0.870701	0.900017	0.787851	0.776846	0.661761	0.537826
	0.850828	0.870007	0.808284	0.628909	0.621003	0.582279
	0.761714	0.751919	0.725001	0.622534	0.39898	0.466044
	0.683091	0.571125	0.31035	0.446865	0.175735	-0.000209954
	0.874897	0.837715	0.829069	0.770103	0.811719	0.497822
	0.875119	0.87746	0.85074	0.773389	0.792235	0.601252
	0.75413	0.746699	0.741423	0.656295	0.729013	0.466519
Supplementary Figure 3d
median precision comparisons on seven celltyping tasks using one human PBMCs FACS-sorted dataset as target
Methods	Cellcano	scJoint	SingleR	EpiAnno	ACTINN	Seurat
	0.907828	0.927603	0.910174	0.916094	0.90752	0.900136
	0.911384	0.886851	0.864472	0.916667	0.93269	0.902482
	0.905711	0.862468	0.919227	0.919227	0.907489	0.6875
	0.900202	0.759716	0.696687	0.258214	0.241326	0.126559
	0.907797	0.898016	0.851575	0.900589	0.919958	0.836151
	0.918196	0.890475	0.907765	0.91638	0.910358	0.897436
Supplementary Figure 3e
median recall comparisons on seven celltyping tasks using one human PBMCs FACS-sorted dataset as target
Methods	scJoint	Cellcano	ACTINN	SingleR	EpiAnno	Seurat
	0.953278	0.962701	0.895207	0.855909	0.963683	0.749455
	0.949352	0.955556	0.944339	0.954248	0.744662	0.773638
	0.960934	0.909894	0.946405	0.674912	0.48671	0.734393
	0.916176	0.935807	0.566772	0.809368	0.00087146	0.000846561
	0.959695	0.938562	0.928347	0.878096	0.946015	0.623529
	0.964664	0.94307	0.917037	0.934236	0.833726	0.80305
	0.958971	0.925991	0.95956	0.688457	0.850412	0.726541
Supplementary Figure 3f
median F1 comparisons on seven celltyping tasks using one human PBMCs FACS-sorted dataset as target
Methods	scJoint	Cellcano	ACTINN	SingleR	EpiAnno	Seurat
	0.937598	0.900891	0.815385	0.854524	0.771067	0.579141
	0.917038	0.907585	0.859532	0.752744	0.770096	0.739934
	0.878544	0.854446	0.799942	0.663514	0.512126	0.611974
	0.771469	0.761988	0.338516	0.494262	0.00173951	0.00168634
	0.891885	0.909343	0.89218	0.788315	0.834163	0.600467
	0.920742	0.930467	0.884064	0.837986	0.863185	0.665289
	0.818918	0.811751	0.808061	0.670747	0.78655	0.605827

[truncated: 12 more sheets: Supplementary Figure 4a-f, Supplementary Figure 5a-f, Supplementary Figure 6a-c, Supplementary Figure 7a-f, Supplementary Figure 8a-f, Supplementary Figure 9, Supplementary Figure 10, Supplementary Figure 11a-e, Supplementary Figure 13a-c, Supplementary Figure 14a-c, Supplementary Figure 15a-c, Supplementary Figure 16a-d]
